# Supplementary material for: Comprehensive Dissection of PDGF-PDGFR Signaling Pathways in PDGFR Genetically Defined Cells
Source: PLoS One. 2008 Nov 24;3(11):e3794. doi: 10.1371/journal.pone.0003794 (PMC2582946; doi:10.1371/journal.pone.0003794)
Supplement: Table S1 — Diff-Genes-PDGF-BB-Treatment (0.06 MB XLS) [file pone.0003794.s001.xls]

## Sheet: Legend
Each worksheet contains genes that were differentially expressed, along the estimated fold change and false discovery rate for the differential expression.
Worksheet Name	Description
Common-AlphaKO-BetaKO-WT-FC	Genes that were differentially expressed in the PDGF-BB treated AlphaKO, BetaKO and WT cells when comapred to their respective untreated controls.
Common-AlphaKO-WT-FC	Genes that were differentially expressed in the PDGF-BB treated AlphaKO and WT cells when comapred to their respective untreated controls.
Common-BetaKO-WT-FC	Genes that were differentially expressed in the PDGF-BB treated BetaKO and WT cells when comapred to their respective untreated controls.
Unique-AlphaKO-FC	Genes that were differentially expressed in the PDGF-BB treated AlphaKO cells when comapred to the untreated AlphaKO controls.
Unique-BetaKO-FC	Genes that were differentially expressed in the PDGF-BB treated BetaKO cells when comapred to the untreated BetaKO controls.
Unique-WT-FC	Genes that were differentially expressed in the PDGF-BB treated WT cells when comapred to the untreated WT controls.

## Sheet: CommonAlphaKO-BetaKO-WT-FC
Gene Symbol	GenBank Accession	Gene Name	Probe Id	Fold Change 1	q 1 (%)	Fold Change 2	q 2 (%)	Fold Change 3	q 3 (%)
1810011O10Rik	BC016562	RIKEN cDNA 1810011O10 gene	1451415_at	4.644	0	2.117	0	13.728	0
1810011O10Rik	AV016374	RIKEN cDNA 1810011O10 gene	1435595_at	4.454	0	1.974	0	13.898	0
Atf3	BC019946	activating transcription factor 3	1449363_at	2.859	0	1.8	0	8.333	0
Ccl2	AF065933	chemokine (C-C motif) ligand 2	1420380_at	2.029	0	1.915	0	7.781	0
Dusp5	BB442784	dual specificity phosphatase 5	1437199_at	2.591	0	2.443	0	8.835	0
Egr1	NM_007913	early growth response 1	1417065_at	2.678	0	2.795	0	6.634	0
Egr2	X06746	early growth response 2	1427683_at	4.719	0	6.906	0	32.733	0
Egr2	X06746	early growth response 2	1427682_a_at	4.537	0	6.549	0	25.831	0
Egr3	AV346607	early growth response 3	1436329_at	18.566	0	21.03	0	90.261	0
Ereg	NM_007950	epiregulin	1419431_at	3.462	0	2.424	0	9.11	0
Errfi1	NM_133753	ERBB receptor feedback inhibitor 1	1416129_at	3.737	0	2.316	0	6.558	0
Errfi1	AI788755	ERBB receptor feedback inhibitor 1	1419816_s_at	3.587	0	2.143	0	7.043	0
F3	BC024886	coagulation factor III	1417408_at	2.146	0	2.33	0	4.497	0
Fos	AV026617	FBJ osteosarcoma oncogene	1423100_at	3.008	0	2.859	0	7.398	0
Fosl1	U34245	fos-like antigen 1	1417487_at	3.679	0	2.601	0	5.558	0
Fosl1	U34245	fos-like antigen 1	1417488_at	3.087	0	2.052	0	5.158	0
Hbegf	L07264	heparin-binding EGF-like growth factor	1418350_at	3.051	0	1.783	0	7.031	0
Homer1	BB398124	homer homolog 1 (Drosophila)	1436387_at	2.662	0	2.61	0	6.897	0
Ier2	NM_010499	immediate early response 2	1416442_at	2.599	0	2.771	0	5.103	0
Junb	NM_008416	Jun-B oncogene	1415899_at	3.831	0	2.93	0	6.124	0
Klf10	NM_013692	Kruppel-like factor 10	1416029_at	2.752	0	2.282	0	3.223	0
Nr4a1	NM_010444	nuclear receptor subfamily 4, group A, member 1	1416505_at	3.332	0	7.273	0	21.644	0
Ptgs2	M94967	prostaglandin-endoperoxide synthase 2	1417262_at	3.973	0	2.787	0	14.372	0
Ptgs2	M94967	prostaglandin-endoperoxide synthase 2	1417263_at	2.613	0	2.682	0	13.924	0
Serpine1	NM_008871	serine (or cysteine) peptidase inhibitor, clade E, member 1	1419149_at	2.492	0	2.344	0	9.549	0

## Sheet: CommonAlphaKO-WT-FC
Gene Symbol	GenBank Accession	Gene Name	Probe Id	Fold Change 1	q 1 (%)	Fold Change 2	q 2 (%)
1700065O13Rik	BB442939	RIKEN cDNA 1700065O13 gene	1434675_at	0.612	4.568	0.39	0
2610008E11Rik	AK011343	RIKEN cDNA 2610008E11 gene	1429281_at	0.527	0	0.348	0
Arid5a	BC027152	AT rich interactive domain 5A (Mrf1 like)	1451340_at	1.547	0	3.198	0
Ccl7	AF128193	chemokine (C-C motif) ligand 7	1421228_at	1.933	0	4.648	0
Ccng2	U95826	cyclin G2	1448364_at	0.559	2.03	0.418	0
Cebpb	AB012278	CCAAT/enhancer binding protein (C/EBP), beta	1427844_a_at	1.669	1.017	2.973	0
Ch25h	NM_009890	cholesterol 25-hydroxylase	1449227_at	2.798	0	2.969	0
Chka	NM_013490	choline kinase alpha	1450264_a_at	1.974	0	2.562	0
Cxcl10	NM_021274	chemokine (C-X-C motif) ligand 10	1418930_at	2.15	0	2.559	0
Flnb	BM206272	filamin, beta	1445534_at	1.661	2.03	3.142	0
Gem	U10551	GTP binding protein (gene overexpressed in skeletal muscle)	1426063_a_at	1.653	0	6.905	0
Hmga2	X58380	high mobility group AT-hook 2	1422851_at	1.855	0	2.34	0
Ier5	BF147705	immediate early response 5	1417612_at	1.736	0	3.606	0
Ier5	BF147705	immediate early response 5	1417613_at	1.702	1.017	2.715	0
Klf9	AV354744	Kruppel-like factor 9	1456341_a_at	1.637	1.017	2.971	0
Myc	BC006728	myelocytomatosis oncogene	1424942_a_at	1.736	0	2.429	0
Nfil3	AY061760	nuclear factor, interleukin 3, regulated	1418932_at	1.616	1.017	4.869	0
Olr1	NM_138648	oxidized low density lipoprotein (lectin-like) receptor 1	1419534_at	1.992	0	3.304	0
Phlda1	NM_009344	pleckstrin homology-like domain, family A, member 1	1418835_at	2.888	0	6.897	0
Snai1	NM_011427	snail homolog 1 (Drosophila)	1448742_at	1.818	0	2.222	0
Sox9	BC024958	SRY-box containing gene 9	1451538_at	1.848	0	2.589	0
Sox9	BC024958	SRY-box containing gene 9	1424950_at	1.854	2.03	2.555	0
Spry4	BB080456	sprouty homolog 4 (Drosophila)	1445669_at	2.318	0	1.858	0
Spry4	BB703945	sprouty homolog 4 (Drosophila)	1440867_at	2.337	0	1.846	0
Zfp503	BB447914	zinc finger protein 503	1423835_at	0.605	4.568	0.324	0

## Sheet: CommonBetaKO-WT-FC
Gene Symbol	GenBank Accession	Gene Name	Probe Id	Fold Change 1	q 1 (%)	Fold Change 2	q 2 (%)
Arl4c	BI964400	ADP-ribosylation factor-like 4C	1436512_at	1.44	4.35	2.92	0
Arl5b	BB545273	ADP-ribosylation factor-like 5B	1437884_at	1.533	1.778	3.743	0
Hsd17b7	NM_010476	hydroxysteroid (17-beta) dehydrogenase 7	1448865_at	1.495	0	1.742	0
Hsd17b7	BB554029	hydroxysteroid (17-beta) dehydrogenase 7	1457248_x_at	1.447	0	1.738	0
Mylip	BC010206	myosin regulatory light chain interacting protein	1424988_at	0.556	4.35	0.32	0
Pdlim5	AK009464	PDZ and LIM domain 5	1429783_at	1.621	0.943	2.986	0

## Sheet: UniqueAlphaKO-FC
Gene Symbol	GenBank Accession	Gene Name	Probe Id	Fold Change 1	q 1 (%)
4931408A02Rik	AK016443	RIKEN cDNA 4931408A02 gene	1454048_a_at	1.339	4.568
A230097K15Rik	AV300264	RIKEN cDNA A230097K15 gene	1454799_at	1.384	2.03
Adora2b	NM_007413	adenosine A2b receptor	1450214_at	1.475	1.017
Arc	NM_018790	activity regulated cytoskeletal-associated protein	1418687_at	1.69	2.03
BC023105	BC023105	cDNA sequence BC023105	1425394_at	1.744	0
Bcl3	NM_033601	B-cell leukemia/lymphoma 3	1418133_at	1.601	1.017
Edn2	NM_007902	endothelin 2	1449161_at	1.876	0
Grhl1	BC013080	grainyhead-like 1 (Drosophila)	1424030_at	1.411	2.03
Id1	U43884	inhibitor of DNA binding 1	1425895_a_at	1.361	4.568
Ifi203	NM_008328	interferon activated gene 203	1448775_at	1.429	2.03
Ifit3	NM_010501	interferon-induced protein with tetratricopeptide repeats 3	1449025_at	1.591	0
Iigp1	BM239828	interferon inducible GTPase 1	1419042_at	1.691	2.03
Iigp1	BM239828	interferon inducible GTPase 1	1419043_a_at	1.567	1.017
Ivl	AV009441	involucrin	1439878_at	2.241	0
Ixl	AK005112	intersex-like (Drosophila)	1421902_at	1.464	1.017
Rab20	BG066967	RAB20, member RAS oncogene family	1438097_at	1.626	4.568
Rnf39	BB824091	ring finger protein 39	1441793_at	1.549	1.017
Rsad2	BB132493	radical S-adenosyl methionine domain containing 2	1436058_at	1.414	4.568
Rtp4	BC024872	receptor transporter protein 4	1418580_at	1.338	2.03
Socs2	NM_007706	suppressor of cytokine signaling 2	1418507_s_at	1.487	2.03
Spry4	BG070168	sprouty homolog 4 (Drosophila)	1422020_at	1.472	1.017
Tgtp	NM_011579	T-cell specific GTPase	1449009_at	1.549	1.017
Thbs1	AI385532	thrombospondin 1	1421811_at	1.668	0
Tnfsf9	NM_009404	tumor necrosis factor (ligand) superfamily, member 9	1422924_at	1.449	1.017
Usp27x	BB021271	ubiquitin specific peptidase 27, X chromosome	1436004_at	1.405	2.03

## Sheet: UniqueBetaKO-FC
Gene Symbol	GenBank Accession	Gene Name	Probe Id	Fold Change 1	q 1 (%)
Tmcc2	AK004359	transmembrane and coiled-coil domains 2	1452666_a_at	0.664	4.35

## Sheet: UniqueWT-FC
Gene Symbol	GenBank Accession	Gene Name	Probe Id	Fold Change 1	q 1 (%)
9030611O19Rik	NM_027828	RIKEN cDNA 9030611O19 gene	1449252_at	6.875	0
9030611O19Rik	NM_027828	RIKEN cDNA 9030611O19 gene	1418879_at	5.437	0
Adamts1	D67076	a disintegrin-like and metallopeptidase (reprolysin type) with thrombospondin type 1 motif, 1	1450716_at	4.003	0
Arl5b	BQ032239	ADP-ribosylation factor-like 5B	1453590_at	3.342	0
Btg2	NM_007570	B-cell translocation gene 2, anti-proliferative	1416250_at	4.6	0
Btg2	NM_007570	B-cell translocation gene 2, anti-proliferative	1448272_at	3.809	0
Cxcl1	NM_008176	chemokine (C-X-C motif) ligand 1	1419209_at	3.921	0
Lbh	AK007400	limb-bud and heart	1429088_at	5.251	0
Lif	AF065917	leukemia inhibitory factor	1421207_at	4.534	0
Mmp13	NM_008607	matrix metallopeptidase 13	1417256_at	5.245	0
Mmp3	NM_010809	matrix metallopeptidase 3	1418945_at	3.502	0
Nfkbiz	AB026551	nuclear factor of kappa light polypeptide gene enhancer in B-cells inhibitor, zeta	1417483_at	4.348	0
Nfkbiz	AB026551	nuclear factor of kappa light polypeptide gene enhancer in B-cells inhibitor, zeta	1448728_a_at	3.505	0
Nr4a2	BB703394	nuclear receptor subfamily 4, group A, member 2	1455034_at	17.304	0
Nr4a2	NM_013613	nuclear receptor subfamily 4, group A, member 2	1450750_a_at	8.57	0
Nr4a2	BB322941	nuclear receptor subfamily 4, group A, member 2	1447863_s_at	7.617	0
Nr4a3	BE692107	nuclear receptor subfamily 4, group A, member 3	1438796_at	6.523	0
Rgs2	AF215668	regulator of G-protein signaling 2	1419248_at	4.457	0
Rgs2	AF215668	regulator of G-protein signaling 2	1419247_at	3.702	0
Rgs2	BB034265	regulator of G-protein signaling 2	1447830_s_at	3.434	0
Rsbn1	AV240926	rosbin, round spermatid basic protein 1	1459981_s_at	4.284	0
Rsbn1	AW546080	rosbin, round spermatid basic protein 1	1435174_at	4.228	0
Rsbn1	AI551821	rosbin, round spermatid basic protein 1	1443859_at	3.472	0
Tnc	BB003393	tenascin C	1456344_at	3.111	0
Tnfrsf11b	AB013898	tumor necrosis factor receptor superfamily, member 11b (osteoprotegerin)	1449033_at	3.96	0
