# Supplementary material for: Comprehensive Dissection of PDGF-PDGFR Signaling Pathways in PDGFR Genetically Defined Cells
Source: PLoS One. 2008 Nov 24;3(11):e3794. doi: 10.1371/journal.pone.0003794 (PMC2582946; doi:10.1371/journal.pone.0003794)
Supplement: Table S2 — GO-Enrichment-PDGF-BB-Treatment (0.06 MB XLS) [file pone.0003794.s002.xls]

## Sheet: Legend
Each worksheet contains GO terms that were over-represented among the differentially expressed genes in one or more cell lines.
Worksheet Name	Description
GO-Unique-WT	Genes that were over-represented among the differentially expressed (PDGF-BB treatment) genes from the WT cell line.
GO-Common-AlphaKO-BetaKO-WT	Genes that were over-represented among the differentially expressed (PDGF-BB treatment) genes from the AlphaKO, BetaKO and WTcell lines.
GO-Common-AlphaKO-WT	Genes that were over-represented among the differentially expressed (PDGF-BB treatment) genes from the AlphaKO and WT cell lines.
GO-Common-BetaKO-WT	Genes that were over-represented among the differentially expressed (PDGF-BB treatment) genes from the AlphaKO and BetaKO cell lines.
GO-Unique-AlphaKO	Genes that were over-represented among the differentially expressed (PDGF-BB treatment) genes from the AlphaKO cell line.

## Sheet: GO-Unique-WT
GOID	p.val	FDR	GO.TERM	GO.DEFINITION
GO:0005634	2.4346e-12	8.58487e-10	nucleus	A membrane-bounded organelle of eukaryotic cells in which chromosomes are housed and replicated. In most cells, the nucleus contains all of the cell's chromosomes except the organellar chromosomes, and is the site of RNA synthesis and processing. In some species, or in specialized cell types, RNA metabolism or DNA replication may be absent.
GO:0005488	2.66198e-12	8.58487e-10	binding	The selective, often stoichiometric interaction of a molecule with one or more specific sites on another molecule.
GO:0019222	7.6871e-11	1.65273e-08	regulation of metabolism	Any process that modulates the frequency, rate or extent of chemical reactions involving a substance.
GO:0003677	2.09047e-10	3.2154e-08	DNA binding	Interacting selectively with DNA (deoxyribonucleic acid).
GO:0006355	2.49256e-10	3.2154e-08	regulation of transcription, DNA-dependent	Any process that modulates the frequency, rate or extent of DNA-dependent transcription.
GO:0045449	6.56098e-10	7.05305e-08	regulation of transcription	Any process that modulates the frequency, rate or extent of the synthesis of either RNA on a template of DNA or DNA on a template of RNA.
GO:0006350	1.5889e-09	1.46406e-07	transcription	The synthesis of either RNA on a template of DNA or DNA on a template of RNA.
GO:0003676	4.07157e-09	3.2827e-07	nucleic acid binding	Interacting selectively with any nucleic acid.
GO:0043403	8.25991e-08	5.32764e-06	skeletal muscle regeneration	The regrowth of muscle tissue to repair injured or damaged muscle fibers in the postnatal stage.
GO:0045844	8.25991e-08	5.32764e-06	positive regulation of myogenesis	Any process that activates or increases the rate of myogenesis.
GO:0006556	3.14505e-07	1.84414e-05	S-adenosylmethionine biosynthesis	The formation from simpler components of S-adenosylmethionine, S-(5'-adenosyl)-L-methionine, an important intermediate in one-carbon metabolism.
GO:0004478	8.12493e-07	4.36715e-05	methionine adenosyltransferase activity	Catalysis of the reaction: ATP + L-methionine + H2O = phosphate + diphosphate + S-adenosyl-L-methionine.
GO:0030528	4.78426e-06	0.000237373	transcription regulator activity	Plays a role in regulating transcription; may bind a promoter or enhancer DNA sequence or interact with a DNA-binding transcription factor.
GO:0008270	9.11296e-06	0.000419847	zinc ion binding	Interacting selectively with zinc (Zn) ions.
GO:0009968	1.03422e-05	0.000444713	negative regulation of signal transduction	Any process that stops, prevents or reduces the rate of signal transduction.
GO:0003700	1.14535e-05	0.000461721	transcription factor activity	Any protein required to initiate or regulate transcription; includes both gene regulatory proteins as well as the general transcription factors.
GO:0035050	1.33786e-05	0.000507599	embryonic heart tube development	The process whose specific outcome is the progression of the embryonic heart tube over time, from its formation to the mature structure.
GO:0045668	1.90539e-05	0.000682764	negative regulation of osteoblast differentiation	Any process that stops, prevents or reduces the rate of osteoblast differentiation.
GO:0007275	4.84978e-05	0.00164637	development	The biological process specifically aimed at the progression of an organism over time from an initial condition (e.g. a zygote, or a young adult) to a later condition (e.g. a multicellular animal or an aged adult).
GO:0042053	5.7501e-05	0.00185441	regulation of dopamine metabolism	Any process that modulates the frequency, rate or extent of the chemical reactions involving dopamine.
GO:0006694	6.15043e-05	0.00188906	steroid biosynthesis	The formation from simpler components of steroids, compounds with a 1,2,cyclopentanoperhydrophenanthrene nucleus.
GO:0006915	7.28461e-05	0.00207824	apoptosis	A form of programmed cell death induced by external or internal signals that trigger the activity of proteolytic caspases, whose actions dismantle the cell and result in cell death. Apoptosis begins internally with condensation and subsequent fragmentation of the cell nucleus (blebbing) while the plasma membrane remains intact. Other characteristics of apoptosis include DNA fragmentation and the …
GO:0016126	7.41078e-05	0.00207824	sterol biosynthesis	The formation from simpler components of sterols, steroids with one or more hydroxyl groups and a hydrocarbon side-chain in the molecule.
GO:0009966	0.000136557	0.00366997	regulation of signal transduction	Any process that modulates the frequency, rate or extent of signal transduction.
GO:0006695	0.000172249	0.00444401	cholesterol biosynthesis	The formation from simpler components of cholesterol, cholest-5-en-3 beta-ol, the principal sterol of vertebrates and the precursor of many steroids, including bile acids and steroid hormones.
GO:0045786	0.000191149	0.00474198	negative regulation of progression through cell cycle	Any process that stops, prevents or reduces the rate of progression through the cell cycle.
GO:0046872	0.000212219	0.00506969	metal ion binding	Interacting selectively with any metal ion.
GO:0008109	0.000346528	0.00798253	N-acetyllactosaminide beta-1,6-N-acetylglucosaminyltransferase activity	Catalysis of the reaction: UDP-N-acetyl-D-glucosamine + beta-D-galactosyl-1,4-N-acetyl-D-glucosaminyl-R = UDP + N-acetyl-beta-D-glucosaminyl-1,6-beta-D-galactosyl-1,4-N-acetyl-D-glucosaminyl-R.
GO:0008016	0.000400064	0.00889798	regulation of heart contraction rate	Any process that modulates the frequency, rate or extent of heart contraction.
GO:0045596	0.000439883	0.00913448	negative regulation of cell differentiation	Any process that stops, prevents or reduces the rate of cell differentiation.
GO:0005243	0.000467346	0.00913448	gap-junction forming channel activity	NA
GO:0005922	0.000467346	0.00913448	connexon complex	An assembly of six molecules of connexin, made in the Golgi apparatus and subsequently transported to the plasma membrane, where docking of two connexons on apposed plasma membranes across the extracellular space forms a gap junction.
GO:0015285	0.000467346	0.00913448	connexon channel activity	NA
GO:0005622	0.000485353	0.00920743	intracellular	The living contents of a cell; the matter contained within (but not including) the plasma membrane, usually taken to exclude large vacuoles and masses of secretory or ingested material. In eukaryotes it includes the nucleus and cytoplasm.
GO:0030182	0.000513169	0.00945373	neuron differentiation	The process whereby a relatively unspecialized cell acquires specialized features of a neuron.
GO:0040007	0.00052765	0.00945373	growth	The increase in size or mass of an entire organism, a part of an organism or a cell.
GO:0007049	0.000678248	0.0118235	cell cycle	The progression of biochemical and morphological phases and events that occur in a cell during successive cell replication or nuclear replication events. Canonically, the cell cycle comprises the replication and segregation of genetic material followed by the division of the cell, but in endocycles or syncytial cells nuclear replication or nuclear division may not be followed by cell division.
GO:0030509	0.000774484	0.0131459	BMP signaling pathway	A series of molecular signals generated as a consequence of any member of the BMP (bone morphogenetic protein) family binding to a cell surface receptor.
GO:0030154	0.000822272	0.0135991	cell differentiation	The process whereby relatively unspecialized cells, e.g. embryonic or regenerative cells, acquire specialized structural and/or functional features that characterize the cells, tissues, or organs of the mature organism or some other relatively stable phase of the organism's life history.
GO:0000074	0.000869732	0.0140244	regulation of progression through cell cycle	Any process that modulates the rate or extent of progression through the cell cycle.
GO:0007507	0.0011598	0.0182456	heart development	The process whose specific outcome is the progression of the heart over time, from its formation to the mature structure. The heart is a hollow, muscular organ, which, by contracting rhythmically, keeps up the circulation of the blood.
GO:0045746	0.00139599	0.0213041	negative regulation of Notch signaling pathway	Any process that stops, prevents or reduces the rate of the Notch signaling pathway.
GO:0008202	0.00142027	0.0213041	steroid metabolism	The chemical reactions involving steroids, compounds with a 1,2,cyclopentanoperhydrophenanthrene nucleus.
GO:0008203	0.00148043	0.0217018	cholesterol metabolism	The chemical reactions involving cholesterol, cholest-5-en-3 beta-ol, the principal sterol of vertebrates and the precursor of many steroids, including bile acids and steroid hormones. It is a component of the plasma membrane lipid bilayer and of plasma lipoproteins and can be found in all animal tissues.
GO:0001503	0.00164162	0.0231853	ossification	The formation of bone or of a bony substance, or the conversion of fibrous tissue or of cartilage into bone or a bony substance.
GO:0005921	0.00165353	0.0231853	gap junction	Any specialized areas of the plasma membranes of adjacent cells where the membranes are 2-4 nm apart and penetrated by a connexon.
GO:0042503	0.00223382	0.0306556	tyrosine phosphorylation of Stat3 protein	The process of introducing a phosphoric group to a tyrosine residue of a Stat3 protein.
GO:0006357	0.00229997	0.0309058	regulation of transcription from RNA polymerase II promoter	Any process that modulates the frequency, rate or extent of transcription from an RNA polymerase II promoter.
GO:0042981	0.00269249	0.035442	regulation of apoptosis	Any process that modulates the occurrence or rate of cell death by apoptosis.
GO:0030855	0.00277476	0.0357944	epithelial cell differentiation	The process whereby a relatively unspecialized cell acquires specialized features of an epithelial cell, any of the cells making up an epithelium.
GO:0008656	0.00325851	0.0412106	caspase activator activity	Increases the rate of proteolysis catalyzed by a caspase.
GO:0006469	0.00390794	0.0470325	negative regulation of protein kinase activity	Any process that stops, prevents or reduces the rate of protein kinase activity.
GO:0006366	0.00401253	0.0470325	transcription from RNA polymerase II promoter	The synthesis of RNA from a DNA template by RNA polymerase II (Pol II), originating at a Pol II-specific promoter. Includes transcription of messenger RNA (mRNA) and certain small nuclear RNAs (snRNAs).
GO:0005515	0.00435631	0.0470325	protein binding	Interacting selectively with any protein or protein complex (a complex of two or more proteins that may include other nonprotein molecules).
GO:0042489	0.00437511	0.0470325	negative regulation of odontogenesis (sensu Vertebrata)	Any process that stops, prevents or reduces the rate of the formation and development of teeth, the hard, bony appendages which are borne on the jaws, or on other bones in the walls of the mouth or pharynx, as in, but not restricted to, the vertebrates (Vertebrata, ncbi_taxonomy_id:7742).
GO:0035026	0.00437511	0.0470325	leading edge cell differentiation	The process whereby relatively unspecialized cells acquire specialized structural and/or functional features of leading edge cells, cells at the front of a migrating epithelial sheet.
GO:0043071	0.00437511	0.0470325	positive regulation of non-apoptotic programmed cell death	Any process that activates or increases the rate of non-apoptotic programmed cell death, cell death resulting from activation of endogenous cellular processes, by a mechanism other than apoptosis.
GO:0046329	0.00437511	0.0470325	negative regulation of JNK cascade	Any process that stops, prevents or reduces the rate of signal transduction mediated by the JNK cascade.
GO:0016117	0.00437511	0.0470325	carotenoid biosynthesis	The formation from simpler components of carotenoids, tetraterpenoid compounds in which two units of 4 isoprenoid residues joined head-to-tail are themselves joined tail-to-tail.
GO:0000164	0.00437511	0.0470325	protein phosphatase type 1 complex	An ATP, magnesium-dependent protein serine/threonine phosphatase (AMD phosphatase) that consists of a catalytic subunit of 38 kDa and a modulator subunit of 23 kDa, which is subject to phosphorylation, thus activating the phosphatase.
GO:0006983	0.00446704	0.0472335	ER-overload response	The series of molecular signals generated by the accumulation of normal or misfolded proteins in the endoplasmic reticulum and leading to activation of transcription by NF-kappaB.
GO:0016563	0.00474015	0.0493128	transcriptional activator activity	Any transcription factor required for initiation or upregulation of transcription.
GO:0000060	0.00485072	0.0496621	protein-nucleus import, translocation	The vectorial transfer of a protein from the cytoplasm into the nucleus, across the nuclear membrane.

## Sheet: GO-Common-AlphaKO-BetaKO-WT
GOID	p.val	FDR	GO.TERM	GO.DEFINITION
GO:0007275	2.80822e-05	0.00412808	development	The biological process specifically aimed at the progression of an organism over time from an initial condition (e.g. a zygote, or a young adult) to a later condition (e.g. a multicellular animal or an aged adult).
GO:0001525	6.08947e-05	0.00447576	angiogenesis	Blood vessel formation when new vessels emerge from the proliferation of pre-existing blood vessels.
GO:0006931	0.000140094	0.00686459	substrate-bound cell migration, cell attachment to substrate	The formation of adhesions that stabilize protrusions at the leading edge of a migrating cell; involves integrin activation, clustering, and the recruitment of structural and signaling components to nascent adhesions.
GO:0045765	0.000234032	0.00860066	regulation of angiogenesis	Any process that modulates the frequency, rate or extent of angiogenesis.
GO:0004666	0.000484334	0.0142394	prostaglandin-endoperoxide synthase activity	Catalysis of the reaction: arachidonate + donor-H2 + 2 O2 = prostaglandin H2 + acceptor + H2O.
GO:0007622	0.000912703	0.0197264	rhythmic behavior	The specific actions or reactions of an organism that recur with measured regularity.
GO:0008201	0.000950432	0.0197264	heparin binding	Interacting selectively with heparin, any member of a group of glycosaminoglycans found mainly as an intracellular component of mast cells and which consist predominantly of alternating alpha1-4-linked D-galactose and N-acetyl-D-glucosamine-6-sulfate residues.
GO:0006355	0.00107354	0.0197264	regulation of transcription, DNA-dependent	Any process that modulates the frequency, rate or extent of DNA-dependent transcription.
GO:0003677	0.00137051	0.0201055	DNA binding	Interacting selectively with DNA (deoxyribonucleic acid).
GO:0030154	0.00146647	0.0201055	cell differentiation	The process whereby relatively unspecialized cells, e.g. embryonic or regenerative cells, acquire specialized structural and/or functional features that characterize the cells, tissues, or organs of the mature organism or some other relatively stable phase of the organism's life history.
GO:0045449	0.00150449	0.0201055	regulation of transcription	Any process that modulates the frequency, rate or extent of the synthesis of either RNA on a template of DNA or DNA on a template of RNA.
GO:0001516	0.00194873	0.0202219	prostaglandin biosynthesis	The formation from simpler components of prostaglandins, any of a group of biologically active metabolites which contain a cyclopentane ring.
GO:0004957	0.00194873	0.0202219	prostaglandin E receptor activity	Combining with prostaglandin E (PGE(2)) to initiate a change in cell activity.
GO:0045773	0.00194873	0.0202219	positive regulation of axon extension	Any process that activates or increases the rate of axon extension.
GO:0006350	0.00206346	0.0202219	transcription	The synthesis of either RNA on a template of DNA or DNA on a template of RNA.
GO:0017017	0.00316552	0.0273724	MAP kinase phosphatase activity	Catalysis of the reaction: ATP + a protein = ADP + a phosphoprotein, where activity is dependent on the binding of a regulatory cyclin subunit and full activity requires stimulatory phosphorylation by a CDK-activating kinase (CAK).
GO:0016525	0.00316552	0.0273724	negative regulation of angiogenesis	Any process that stops, prevents or reduces the rate of angiogenesis.
GO:0016564	0.00345714	0.0282333	transcriptional repressor activity	NA
GO:0004955	0.00452441	0.0350046	prostaglandin receptor activity	Combining with a prostaglandin (PG) to initiate a change in cell activity.
GO:0042640	0.00488339	0.0358929	anagen	The growth phase of the hair cycle. Lasts, for example, about 3 to 6 years for human scalp hair.
GO:0007173	0.00524947	0.0367463	epidermal growth factor receptor signaling pathway	The series of molecular signals generated as a consequence of an epidermal growth factor receptor binding to one of its physiological ligands.
GO:0048469	0.00599126	0.03836	cell maturation	Processes by which a cell attains its full functional capacity. These process are independent of morphogenetic change.
GO:0030278	0.00600191	0.03836	regulation of ossification	Any process that modulates the frequency, rate or extent of bone formation.
GO:0008083	0.00654078	0.0400623	growth factor activity	The function that stimulates a cell to grow or proliferate. Most growth factors have other actions besides the induction of cell growth or proliferation.
GO:0008217	0.00717794	0.0422063	regulation of blood pressure	Any process that modulates blood pressure.
GO:0042552	0.00799131	0.0435082	myelination	The process by which oligodendrocytes in the brain and spinal cord and Schwann cells in the peripheral nervous system wrap axons with compact layers of their plasma membrane. Adjacent myelin segments are separated by a non-myelinated stretch of axon called a node of Ranvier.
GO:0008016	0.00799131	0.0435082	regulation of heart contraction rate	Any process that modulates the frequency, rate or extent of heart contraction.

## Sheet: GO-Common-AlphaKO-WT
GOID	p.val	FDR	GO.TERM	GO.DEFINITION
GO:0050847	3.31143e-05	0.00629171	progesterone receptor signaling pathway	Any series of molecular signals generated as a consequence of a progesterone binding to its receptor.
GO:0007566	0.00019426	0.0164021	embryo implantation	Attachment of the fertilized egg to the uterine lining.
GO:0006955	0.000361417	0.0164021	immune response	Any process involved in the immunological reaction of an organism to an immunogenic stimulus.
GO:0019100	0.000432596	0.0164021	male germ-line sex determination	The determination of sex and sexual phenotype in a male organism's germ line.
GO:0006355	0.000502791	0.0164021	regulation of transcription, DNA-dependent	Any process that modulates the frequency, rate or extent of DNA-dependent transcription.
GO:0006915	0.000517963	0.0164021	apoptosis	A form of programmed cell death induced by external or internal signals that trigger the activity of proteolytic caspases, whose actions dismantle the cell and result in cell death. Apoptosis begins internally with condensation and subsequent fragmentation of the cell nucleus (blebbing) while the plasma membrane remains intact. Other characteristics of apoptosis include DNA fragmentation and the …
GO:0045449	0.000753026	0.0196909	regulation of transcription	Any process that modulates the frequency, rate or extent of the synthesis of either RNA on a template of DNA or DNA on a template of RNA.
GO:0007275	0.00082909	0.0196909	development	The biological process specifically aimed at the progression of an organism over time from an initial condition (e.g. a zygote, or a young adult) to a later condition (e.g. a multicellular animal or an aged adult).
GO:0006350	0.00109827	0.0208387	transcription	The synthesis of either RNA on a template of DNA or DNA on a template of RNA.
GO:0043066	0.00113028	0.0208387	negative regulation of apoptosis	Any process that stops, prevents or reduces the rate of cell death by apoptosis.
GO:0005634	0.00128022	0.0208387	nucleus	A membrane-bounded organelle of eukaryotic cells in which chromosomes are housed and replicated. In most cells, the nucleus contains all of the cell's chromosomes except the organellar chromosomes, and is the site of RNA synthesis and processing. In some species, or in specialized cell types, RNA metabolism or DNA replication may be absent.
GO:0007089	0.00131613	0.0208387	traversing start control point of mitotic cell cycle	Passage through a cell cycle control point late in G1 phase of the mitotic cell cycle just before entry into S phase; in most organisms studied, including budding yeast and animal cells, passage through start normally commits the cell to progressing through the entire cell cycle.
GO:0030154	0.00251587	0.0367704	cell differentiation	The process whereby relatively unspecialized cells, e.g. embryonic or regenerative cells, acquire specialized structural and/or functional features that characterize the cells, tissues, or organs of the mature organism or some other relatively stable phase of the organism's life history.
GO:0045408	0.00365394	0.0487645	regulation of interleukin-6 biosynthesis	Any process that modulates the frequency, rate or extent of the formation from simpler components of interleukin-6.
GO:0006916	0.00384983	0.0487645	anti-apoptosis	A process which directly inhibits any of the steps required for cell death by apoptosis.

## Sheet: GO-Common-BetaKO-WT
GOID	p.val	FDR	GO.TERM	GO.DEFINITION
GO:0000253	2.29303e-05	0.000389815	3-keto sterol reductase activity	Catalysis of the reaction: 4-alpha-methyl-5-alpha-cholesta-8,24-dien-3-beta-ol + NADP+ = 4-alpha-methyl-5-alpha-cholesta-8,24-dien-3-one + NADPH + H+.
GO:0050576	2.29303e-05	0.000389815	3-keto-steroid reductase activity	Catalysis of the reaction: 4-alpha-methyl-5-alpha-cholest-7-en-3-beta-ol + NADP+ = 4-alpha-methyl-5-alpha-cholest-7-en-3-one + NADPH + H+.
GO:0004303	7.93685e-05	0.000899509	estradiol 17-beta-dehydrogenase activity	Catalysis of the reaction: estradiol-17-beta + NADP+ = estrone + NADPH + H+.
GO:0006695	0.000837077	0.00711515	cholesterol biosynthesis	The formation from simpler components of cholesterol, cholest-5-en-3 beta-ol, the principal sterol of vertebrates and the precursor of many steroids, including bile acids and steroid hormones.
GO:0006694	0.00308382	0.02097	steroid biosynthesis	The formation from simpler components of steroids, compounds with a 1,2,cyclopentanoperhydrophenanthrene nucleus.

## Sheet: GO-Unique-AlphaKO
GOID	p.val	FDR	GO.TERM	GO.DEFINITION
GO:0019003	4.40774e-05	0.0031295	GDP binding	Interacting selectively with GDP, guanosine 5'-diphosphate.
