# Supplementary material for: Comprehensive Dissection of PDGF-PDGFR Signaling Pathways in PDGFR Genetically Defined Cells
Source: PLoS One. 2008 Nov 24;3(11):e3794. doi: 10.1371/journal.pone.0003794 (PMC2582946; doi:10.1371/journal.pone.0003794)
Supplement: Table S3 — PDGF-Independent-Gene-Lists (0.08 MB XLS) [file pone.0003794.s003.xls]

## Sheet: Legend
Each worksheet contains genes that were differentially expressed, along the estimated fold change and false discovery rate for the differential expression.
Worksheet Name	Description
Unique-WT	Genes that were differentially expressed in both the treated and untreated WT cells when comapred to the DoubleKO cell line.
Common-AlphaKO-BetaKO	Genes that were differentially expressed in both the treated and untreated AlphaKO and BetaKO cells when comapred to the DoubleKO cell line.
Common-AlphaKO-BetaKO-WT	Genes that were differentially expressed in both the treated and untreated AlphaKO, BetaKO and WT cells when comapred to the DoubleKO cell line.
Common-AlphaKO-WT	Genes that were differentially expressed in both the treated and untreated AlphaKO and WT cells when comapred to the DoubleKO cell line.
Common-BetaKO-WT	Genes that were differentially expressed in both the treated and untreated BetaKO and WT cells when comapred to the DoubleKO cell line.
Unique-AlphaKO	Genes that were differentially expressed in both the treated and untreated AlphaKO cells when comapred to the DoubleKO cell line.
Unique-BetaKO	Genes that were differentially expressed in both the treated and untreated BetaKO cells when comapred to the DoubleKO cell line.

## Sheet: Unique-WT
Gene Symbol	GenBank Accession	Gene Name	Probe Id	Fold Change WT u / Double KO u	q	Fold Change WT t / Double KO t	q
4631423F02Rik	AK014532	RIKEN cDNA 4631423F02 gene	1452707_at	5.87	0	4.996	0
Ablim1	BG065289	actin-binding LIM protein 1	1454708_at	0.232	0	0.205	0
Chst11	NM_021439	carbohydrate sulfotransferase 11	1450509_at	5.48	0	5.754	0
Col6a3	AF064749	procollagen, type VI, alpha 3	1424131_at	5.262	0	6.163	0
Col8a1	NM_007739	procollagen, type VIII, alpha 1	1418441_at	5.244	0	5.637	0
Dact1	NM_021532	dapper homolog 1, antagonist of beta-catenin (xenopus)	1417937_at	5.093	0	4.654	0
Dcamkl1	BQ174703	double cortin and calcium/calmodulin-dependent protein kinase-like 1	1450863_a_at	7.242	0	5.635	0
Errfi1	AI788755	ERBB receptor feedback inhibitor 1	1419816_s_at	3.598	0	24.542	0
Esr1	AI646838	estrogen receptor 1 (alpha)	1435663_at	10.787	0	9.987	0
Grb10	AF022072	growth factor receptor bound protein 10	1425458_a_at	0.218	0	0.22	0
Hsd17b7	NM_010476	hydroxysteroid (17-beta) dehydrogenase 7	1417871_at	3.571	0	6.745	0
Igf1	NM_010512	insulin-like growth factor 1	1419519_at	7.359	0	7.216	0
MGI:2149712	AV373997	gene regulated by estrogen in breast cancer protein	1439568_at	7.516	0	6.753	0
Osr2	AY038074	odd-skipped related 2 (Drosophila)	1426155_a_at	6.308	0	4.301	0
Ptpn5	BB188812	protein tyrosine phosphatase, non-receptor type 5	1423544_at	6.868	0	5.501	0
Ror1	AK012979	receptor tyrosine kinase-like orphan receptor 1	1429313_at	0.157	0	0.168	0
Slc14a1	NM_028122	solute carrier family 14 (urea transporter), member 1	1448640_at	4.878	0	5.759	0
Slc16a9	AK004684	solute carrier family 16 (monocarboxylic acid transporters), member 9	1429726_at	8.831	0	5.996	0
Slc16a9	AK015196	solute carrier family 16 (monocarboxylic acid transporters), member 9	1454104_a_at	5.998	0	4.883	0
Slc16a9	AK004684	solute carrier family 16 (monocarboxylic acid transporters), member 9	1429727_at	6.583	0	4.109	0
Thbs1	AI385532	thrombospondin 1	1450377_at	3.994	0	5.003	0
Thbs2	NM_011581	thrombospondin 2	1422571_at	5.508	0	9.903	0
Xlr	BC005560	X-linked lymphocyte-regulated complex	1422011_s_at	6.221	0	5.35	0
NA	AV300631	NA	1435120_at	7.783	0	7.042	0
NA	BB551848	NA	1440888_at	4.437	0	4.683	0

## Sheet: Common-AlphaKO-BetaKO
Gene Symbol	GenBank Accession	Gene Name	Probe Id	Fold Change Alpha KO u / Double KO u	q	Fold Change Alpha KO t / Double KO t	q	Fold Change Beta KO u / Double KO u	q	Fold Change Beta KO t / Double KO t	q
2310076G05Rik	BB197581	RIKEN cDNA 2310076G05 gene	1442077_at	0.335	0	0.415	0	0.294	0	0.364	0
9030425E11Rik	BG072972	RIKEN cDNA 9030425E11 gene	1448250_at	3.26	0	3.336	0	2.151	0	2.434	0
9030425E11Rik	BG072972	RIKEN cDNA 9030425E11 gene	1448251_at	2.574	0	3.307	0	2.398	0	2.393	0
9230117N10Rik	NM_133775	RIKEN cDNA 9230117N10 gene	1416200_at	3.433	0	3.434	0	2.031	0.1076	2.024	0
Adamts1	D67076	a disintegrin-like and metallopeptidse (reprolysin type) with thrombospondin type 1 motif, 1	1450716_at	2.829	0	2.172	0	6.108	0	4.306	0
Ccnd1	NM_007631	cyclin D1	1448698_at	2.956	0	2.745	0	2.668	0	2.536	0
Ccnd1	NM_007631	cyclin D1	1417420_at	2.791	0	2.588	0	2.459	0	2.469	0
Cxcl1	NM_008176	chemokine (C-X-C motif) ligand 1	1419209_at	2.22	0.328	2.468	0	5.671	0	4.992	0
Fhl1	U41739	four and a half LIM domains 1	1417872_at	0.475	0	0.428	0	0.264	0	0.239	0
Gpr124	NM_054044	G protein-coupled receptor 124	1418379_s_at	2.588	0	2.623	0	2.761	0	2.622	0
Hcn1	NM_010408	hyperpolarization-activated, cyclic nucleotide-gated K+ 1	1450193_at	2.774	0	2.837	0	2.789	0	3.475	0
Igf2	NM_010514	insulin-like growth factor 2	1448152_at	3.63	0	3.074	0	3.797	0	3.116	0
Islr	NM_012043	immunoglobulin superfamily containing leucine-rich repeat	1418450_at	2.728	0	2.827	0	3.931	0	3.959	0
Krt2-8	AW322280	keratin complex 2, basic, gene 8	1435989_x_at	2.835	0	3.294	0	0.481	0.0836	0.453	0
Mgp	NM_008597	matrix Gla protein	1448416_at	4.531	0	4.666	0	8.056	0	8.741	0
Mt2	AA796766	metallothionein 2	1428942_at	0.249	0	0.37	0	0.366	0	0.448	0
Mtus1	BB699957	mitochondrial tumor suppressor 1	1454824_s_at	0.441	0	0.321	0	0.472	0	0.359	0
Mtus1	BB747681	mitochondrial tumor suppressor 1	1436502_at	0.497	0.328	0.441	0	0.481	0.3378	0.358	0
Ptp4a3	AK014601	protein tyrosine phosphatase 4a3	1418181_at	2.417	0	2.273	0	3.093	0	2.672	0
Tmcc3	BB711990	transmembrane and coiled coil domains 3	1434252_at	0.377	0	0.352	0	0.221	0	0.252	0
Tmcc3	BB711990	transmembrane and coiled coil domains 3	1454889_x_at	0.475	0	0.387	0	0.269	0	0.245	0
Tmcc3	BB711990	transmembrane and coiled coil domains 3	1434253_s_at	0.443	0	0.388	0	0.276	0	0.277	0
Tmcc3	BC026867	transmembrane and coiled coil domains 3	1451794_at	0.419	0	0.435	0	0.271	0	0.284	0
NA	BB148728	NA	1442827_at	0.399	0.45	0.404	0.219	0.342	0.3378	0.289	0.0222
NA	BQ031166	NA	1439925_at	2.786	0	2.739	0	0.396	0	0.45	0

## Sheet: Common-AlphaKO-BetaKO-WT
Gene Symbol	GenBank Accession	Gene Name	Probe Id	Fold Change Alpha KO u / Double KO u	q	Fold Change Alpha KO t / Double KO t	q	Fold Change Beta KO u / Double KO u	q	Fold Change Beta KO t / Double KO t	q	Fold Change WT u / Double KO u	q	Fold Change WT t / Double KO t	q
B430320C24Rik	BG066982	RIKEN cDNA B430320C24 gene	1435184_at	16.406	0	17.371	0	67.2139	0	72.5093	0	37.846	0	39.5226	0
B430320C24Rik	BG080055	RIKEN cDNA B430320C24 gene	1448024_at	4.7185	0	3.627	0	18.6012	0	14.5836	0	11.0094	0	8.3391	0
Crip1	NM_007763	cysteine-rich protein 1 (intestinal)	1416326_at	0.0744	0	0.0661	0	0.0462	0	0.0403	0	0.0269	0	0.0252	0
Ctsh	NM_007801	cathepsin H	1418365_at	0.1711	0	0.1807	0	0.0921	0	0.0946	0	0.0974	0	0.0927	0
Cxcl15	NM_011339	chemokine (C-X-C motif) ligand 15	1421404_at	23.9968	0	23.0774	0	42.9885	0	42.4464	0	14.1623	0	13.8918	0
Daf1	NM_010016	decay accelerating factor 1	1460242_at	0.1846	0	0.2119	0	0.0564	0	0.054	0	0.0447	0	0.0455	0
Daf1	NM_010016	decay accelerating factor 1	1418762_at	0.2274	0	0.2241	0	0.0556	0	0.0465	0	0.0366	0	0.039	0
Ddx3y	AA210261	DEAD (Asp-Glu-Ala-Asp) box polypeptide 3, Y-linked	1426438_at	0.2086	0	0.2463	0	0.0526	0	0.0565	0	0.0568	0	0.0593	0
Dsg2	BG092030	desmoglein 2	1439476_at	0.2143	0	0.202	0	0.0544	0	0.0548	0	0.0392	0	0.0367	0
Dsg2	C79957	desmoglein 2	1449740_s_at	0.1919	0	0.1944	0	0.0711	0	0.0837	0	0.0572	0	0.0654	0
Fxyd3	NM_008557	FXYD domain-containing ion transport regulator 3	1418374_at	0.3178	0	0.2795	0	0.0331	0	0.0305	0	0.0218	0	0.0215	0
Grem1	BC015293	gremlin 1	1425357_a_at	3.6475	0	4.7153	0	12.6726	0	15.9476	0	10.6174	0	35.1102	0
Has2	NM_008216	hyaluronan synthase 2	1449169_at	3.471	0	5.7314	0	7.3676	0	9.7761	0	10.8366	0	19.7432	0
Itm2a	BI966443	integral membrane protein 2A	1423608_at	0.0531	0	0.0504	0	0.0341	0	0.0317	0	0.0316	0	0.0323	0
Klhl13	NM_026167	kelch-like 13 (Drosophila)	1448269_a_at	0.0614	0	0.0608	0	0.0605	0	0.065	0	0.0828	0	0.0883	0
Mest	AW555393	mesoderm specific transcript	1423294_at	0.1152	0	0.1213	0	0.0658	0	0.0753	0	0.0619	0	0.0606	0
Nxph1	BB274960	neurexophilin 1	1436718_at	0.0779	0	0.0706	0	0.0501	0	0.0452	0	0.0486	0	0.0486	0
Nxph1	BQ042959	neurexophilin 1	1459921_at	0.1435	0	0.1518	0	0.1101	0	0.1105	0	0.122	0	0.1153	0
Prkg2	BB823350	protein kinase, cGMP-dependent, type II	1435162_at	5.9905	0	8.8932	0	7.6706	0	9.6328	0	10.5348	0	16.6237	0
Prss12	NM_008939	protease, serine, 12 neurotrypsin (motopsin)	1420388_at	0.2555	0	0.2351	0	0.0446	0	0.0473	0	0.0503	0	0.0468	0
Scel	NM_022886	sciellin	1422837_at	0.3337	0	0.3077	0	0.0352	0	0.0354	0	0.0296	0	0.0309	0
Slc39a8	NM_026228	solute carrier family 39 (metal ion transporter), member 8	1416832_at	0.0642	0	0.0702	0	0.0552	0	0.0568	0	0.0547	0	0.0573	0
Spp1	NM_009263	secreted phosphoprotein 1	1449254_at	39.1293	0	50.9962	0	5.5711	0	5.6609	0	15.7261	0	41.0406	0
Tbx20	AK020409	T-box 20	1453351_at	0.1998	0	0.1683	0	0.0759	0	0.0596	0	0.0504	0	0.0498	0
NA	AV022238	NA	1456428_at	13.5502	0	14.6892	0	29.3506	0	30.9758	0	7.9377	0	8.5593	0

## Sheet: Common-AlphaKO-WT
Gene Symbol	GenBank Accession	Gene Name	Probe Id	Fold Change Alpha KO u / Double KO u	q	Fold Change Alpha KO t / Double KO t	q	Fold Change WT u / Double KO u	q	Fold Change WT t / Double KO t	q
1700007K13Rik	AK005731	RIKEN cDNA 1700007K13 gene	1428705_at	2.548	0	2.702	0	0.446	0	0.427	0
1810011O10Rik	AV016374	RIKEN cDNA 1810011O10 gene	1435595_at	2.113	0	8.48	0	2.434	0	30.48	0
3300001H21Rik	AV171622	RIKEN cDNA 3300001H21 gene	1434150_a_at	0.402	0.181	0.383	0	0.426	0.1281	0.417	0
5830455E04Rik	BB030508	RIKEN cDNA 5830455E04 gene	1439087_a_at	0.464	0	0.369	0	0.443	0	0.274	0
8430417A20Rik	BG141912	RIKEN cDNA 8430417A20 gene	1430352_at	0.461	0	0.487	0.0752	0.265	0	0.389	0
Acaca	BG921646	acetyl-Coenzyme A carboxylase alpha	1434185_at	2.354	0	2.238	0	2.596	0	2.512	0
Adamts9	AV364944	a disintegrin-like and metallopeptidase (reprolysin type) with thrombospondin type 1 motif, 9	1437785_at	0.496	0	0.419	0	0.214	0	0.186	0
Birc1b	NM_010872	baculoviral IAP repeat-containing 1b	1460273_a_at	0.438	0	0.405	0	0.37	0	0.384	0
C030038J10Rik	BB245373	RIKEN cDNA C030038J10 gene	1439566_at	0.392	0.45	0.362	0	0.209	0	0.243	0
Cd302	NM_025422	CD302 antigen	1448919_at	0.325	0	0.376	0	0.423	0	0.448	0
Cp	BB332449	ceruloplasmin	1448734_at	2.648	0	2.829	0	3.459	0	3.375	0
Cp	BB332449	ceruloplasmin	1417495_x_at	2.338	0	2.796	0	2.864	0	3.298	0
Cp	BB332449	ceruloplasmin	1417496_at	2.428	0.45	2.586	0	2.527	0.3336	3.264	0
Cp	BB009037	ceruloplasmin	1455393_at	2.128	0.45	2.425	0	2.582	0.0282	3.264	0
Cp	BB332449	ceruloplasmin	1417494_a_at	2.166	0	2.564	0	2.436	0	3.124	0
Hdgfrp3	BB291880	hepatoma-derived growth factor, related protein 3	1450924_at	0.278	0	0.306	0	2.565	0	2.511	0
Hdgfrp3	BM240385	hepatoma-derived growth factor, related protein 3	1435977_at	0.442	0	0.464	0	3.102	0	2.531	0
Hmgcr	BB123978	3-hydroxy-3-methylglutaryl-Coenzyme A reductase	1427229_at	2.22	0	2.97	0	2.627	0	5.714	0
Krt1-18	NM_010664	keratin complex 1, acidic, gene 18	1448169_at	5.027	0	5.806	0	0.271	0	0.311	0
Psph	NM_133900	phosphoserine phosphatase	1415673_at	3.059	0	2.861	0	2.452	0	2.566	0
Rbp1	NM_011254	retinol binding protein 1, cellular	1448754_at	3.211	0	3.082	0	0.389	0	0.357	0
Sc4mol	AK005441	sterol-C4-methyl oxidase-like	1423078_a_at	2.442	0	2.081	0	2.673	0	3.074	0
Scd2	BG060909	stearoyl-Coenzyme A desaturase 2	1415824_at	2.69	0	2.125	0	3.077	0	2.656	0
Tbx18	NM_023814	T-box18	1449871_at	0.413	0	0.327	0	0.278	0	0.293	0
Tbx18	AK012980	T-box18	1429974_at	0.482	0	0.341	0	0.289	0	0.259	0

## Sheet: Common-BetaKO-WT
Gene Symbol	GenBank Accession	Gene Name	Probe Id	Fold Change Beta KO u / Double KO u	q	Fold Change Beta KO t / Double KO t	q	Fold Change WT u / Double KO u	q	Fold Change WT t / Double KO t	q
2610018G03Rik	AW556821	RIKEN cDNA 2610018G03 gene	1419033_at	0.0265	0	0.0254	0	0.00892	0	0.00818	0
2610018G03Rik	AW556821	RIKEN cDNA 2610018G03 gene	1419032_at	0.0233	0	0.0227	0	0.01517	0	0.01146	0
B430119L13Rik	BB325766	RIKEN cDNA B430119L13 gene	1435648_at	0.0288	0	0.0275	0	0.02268	0	0.0177	0
Bnc1	U88064	basonuclin 1	1424890_at	0.0737	0	0.0681	0	0.03146	0	0.02518	0
C3	K02782	complement component 3	1423954_at	0.0906	0	0.0764	0	0.04333	0	0.04041	0
Col11a1	NM_007729	procollagen, type XI, alpha 1	1449154_at	45.1158	0	50.6695	0	34.1924	0	39.2015	0
Col11a1	NM_007729	procollagen, type XI, alpha 1	1418599_at	23.0164	0	20.1686	0	16.8958	0	17.646	0
Gbp2	BE197524	guanylate nucleotide binding protein 2	1435906_x_at	0.0416	0	0.0444	0	0.0401	0	0.03995	0
Gbp2	NM_010260	guanylate nucleotide binding protein 2	1418240_at	0.0495	0	0.0472	0	0.03737	0	0.04057	0
Gpm6a	BB348674	glycoprotein m6a	1456741_s_at	0.0434	0	0.0384	0	0.00774	0	0.00748	0
Gpm6a	BF449735	glycoprotein m6a	1426442_at	0.0508	0	0.0453	0	0.01263	0	0.01044	0
Gsta4	NM_010357	glutathione S-transferase, alpha 4	1416368_at	0.0828	0	0.0724	0	0.04589	0	0.04336	0
Ifit1	NM_008331	interferon-induced protein with tetratricopeptide repeats 1	1450783_at	0.051	0	0.0542	0	0.03873	0	0.06343	0
Igfbp2	AK011784	insulin-like growth factor binding protein 2	1454159_a_at	0.0774	0	0.0673	0	0.02839	0	0.02712	0
Krt1-19	NM_008471	keratin complex 1, acidic, gene 19	1417156_at	0.0516	0	0.045	0	0.02467	0	0.02472	0
Lpl	BC003305	lipoprotein lipase	1415904_at	0.0898	0	0.0914	0	0.03442	0	0.03199	0
Plce1	AV306884	phospholipase C, epsilon 1	1452398_at	0.0749	0	0.0773	0	0.06033	0	0.04819	0
Ripk4	AF302127	receptor-interacting serine-threonine kinase 4	1418488_s_at	0.055	0	0.0618	0	0.0541	0	0.06057	0
Trf	AF440692	transferrin	1425546_a_at	0.0454	0	0.0444	0	0.04403	0	0.04053	0
Upk1b	BB427704	uroplakin 1B	1435831_at	0.0882	0	0.0843	0	0.03484	0	0.03448	0
Upk1b	BB427704	uroplakin 1B	1455464_x_at	0.1026	0	0.0959	0	0.03955	0	0.03738	0
Upk3b	BQ084786	uroplakin 3B	1434237_at	0.099	0	0.0883	0	0.02794	0	0.02352	0
Upk3b	BQ084786	uroplakin 3B	1454881_s_at	0.1136	0	0.0981	0	0.02509	0	0.02443	0
Wt1	M55512	Wilms tumor homolog	1425995_s_at	0.056	0	0.0477	0	0.02765	0	0.02489	0
NA	AA266723	NA	1448021_at	0.0858	0	0.0742	0	0.01857	0	0.04054	0

## Sheet: Unique-AlphaKO
Gene Symbol	GenBank Accession	Gene Name	Probe Id	Fold Change Alpha KO u / Double KO u	q	Fold Change Alpha KO t / Double KO t	q
BC023105	BC023105	cDNA sequence BC023105	1425394_at	2.562	0	4.508	0
Capn6	AI747133	calpain 6	1421952_at	0.241	0	0.23	0
Capn6	AI747133	calpain 6	1450429_at	0.254	0	0.332	0
Car13	AI326425	carbonic anhydrase 13	1439620_at	0.365	0.328	0.264	0
Col15a1	AF011450	procollagen, type XV	1448755_at	3.573	0	4.203	0
Cpz	AF356844	carboxypeptidase Z	1426251_at	3.083	0	3.097	0
Gvin1	BM243571	GTPase, very large interferon inducible 1	1429184_at	6.191	0	8.567	0
Ifi205	M74124	interferon activated gene 205	1426906_at	2.918	0	3.468	0
Ifi205	M74124	interferon activated gene 205	1452231_x_at	2.965	0	3.234	0
Igtp	NM_018738	interferon gamma induced GTPase	1417141_at	3.364	0	4.953	0
Iigp1	BM239828	interferon inducible GTPase 1	1419043_a_at	18.455	0	32.536	0
Iigp1	BM239828	interferon inducible GTPase 1	1419042_at	12.662	0	22.97	0
Ly6a	BC002070	lymphocyte antigen 6 complex, locus A	1417185_at	4.014	0	4.874	0
Mmp3	NM_010809	matrix metallopeptidase 3	1418945_at	3.594	0	3.036	0
Mpa2l	BG092512	macrophage activation 2 like	1447927_at	5.616	0	7.531	0
Peg3	BM200248	paternally expressed 3	1433924_at	0.246	0	0.242	0
Peg3	AB003040	paternally expressed 3	1417355_at	0.266	0	0.265	0
Peg3	AB003040	paternally expressed 3	1417356_at	0.276	0	0.301	0
Sash1	BI658899	SAM and SH3 domain containing 1	1448005_at	0.28	0	0.291	0
Serpine2	NM_009255	serine (or cysteine) peptidase inhibitor, clade E, member 2	1416666_at	20.175	0	22.309	0
Sfrp1	BI658627	secreted frizzled-related sequence protein 1	1460187_at	3.664	0	5.03	0
Tgtp	NM_011579	T-cell specific GTPase	1449009_at	7.682	0	13.028	0
Tnfaip2	BB233088	tumor necrosis factor, alpha-induced protein 2	1438855_x_at	4.826	0	5.243	0
Zfp422	BC018339	zinc finger protein 422	1451244_a_at	0.321	0	0.305	0
NA	BB284482	NA	1433716_x_at	4.196	0	6.069	0

## Sheet: Unique-BetaKO
Gene Symbol	GenBank Accession	Gene Name	Probe Id	Fold Change Beta KO u / Double KO u	q	Fold Change Beta KO t / Double KO t	q
3110004L20Rik	BM234253	RIKEN cDNA 3110004L20 gene	1453004_at	4.674	0	4.283	0
9430041O17Rik	BB251748	RIKEN cDNA 9430041O17 gene	1437197_at	5.101	0	4.874	0
Acsl4	AB033886	acyl-CoA synthetase long-chain family member 4	1451828_a_at	0.257	0	0.253	0
Amot	BG067039	angiomotin	1454890_at	3.77	0	3.659	0
Aqp5	NM_009701	aquaporin 5	1418818_at	3.699	0	3.467	0
C630043F03Rik	BB182501	RIKEN cDNA C630043F03 gene	1433762_at	3.917	0	3.36	0
Cbr2	BC010758	carbonyl reductase 2	1418509_at	6.195	0	5.824	0
Cxcl1	BB554288	chemokine (C-X-C motif) ligand 1	1457644_s_at	4.079	0	3.841	0
Cxcl10	NM_021274	chemokine (C-X-C motif) ligand 10	1418930_at	0.257	0.0836	0.27	0
E130306M17Rik	BB308071	RIKEN cDNA E130306M17 gene	1437403_at	4.193	0.6322	3.843	0
Fbxl13	BB503935	F-box and leucine-rich repeat protein 13	1429679_at	4.367	0	3.841	0
Gja1	M63801	gap junction membrane channel protein alpha 1	1415801_at	0.14	0	0.144	0
Gja1	M63801	gap junction membrane channel protein alpha 1	1415800_at	0.204	0	0.195	0
Gja1	BB142324	gap junction membrane channel protein alpha 1	1438945_x_at	0.205	0	0.199	0
Gja1	AV330726	gap junction membrane channel protein alpha 1	1438650_x_at	0.232	0	0.223	0
Gja1	BB039269	gap junction membrane channel protein alpha 1	1437992_x_at	0.237	0	0.227	0
Hand2	BB029192	heart and neural crest derivatives expressed transcript 2	1436041_at	5.777	0	4.845	0
Olr1	NM_138648	oxidized low density lipoprotein (lectin-like) receptor 1	1419534_at	0.196	0	0.203	0
Ppm2c	AV255921	protein phosphatase 2C, magnesium dependent, catalytic subunit	1434228_at	3.41	0	3.661	0
Ppp1r3c	BQ176864	protein phosphatase 1, regulatory (inhibitor) subunit 3C	1433691_at	4.382	0	4.361	0
Prelp	NM_054077	proline arginine-rich end leucine-rich repeat	1416321_s_at	4.451	0	3.781	0
Ramp3	NM_019511	receptor (calcitonin) activity modifying protein 3	1420401_a_at	16.679	0	18.194	0
Sdpr	BE197945	serum deprivation response	1416779_at	0.194	0	0.135	0
Sdpr	AV064339	serum deprivation response	1443832_s_at	0.195	0	0.153	0
Sdpr	BE197945	serum deprivation response	1416778_at	0.233	0	0.179	0
