# Supplementary material for: Comprehensive Dissection of PDGF-PDGFR Signaling Pathways in PDGFR Genetically Defined Cells
Source: PLoS One. 2008 Nov 24;3(11):e3794. doi: 10.1371/journal.pone.0003794 (PMC2582946; doi:10.1371/journal.pone.0003794)
Supplement: Table S4 — GO-Enrichment-for-PPI-Figure (0.12 MB XLS) [file pone.0003794.s004.xls]

## Sheet: Legend
Each worksheet contains GO terms that were enriched for protein-protein interactions among the differentially expressed genes in one or more cell lines.
Worksheet Name	Description
RED.alphako-betako-wt.ppi.enric	Genes that were enriched for PPIs among the differentially expressed (PDGF-BB treatment) genes from the AlphaKO, BetaKO and WT cell lines.
BLUE.alphako.ppi.enrichment	Genes that were enriched for PPIs among the differentially expressed (PDGF-BB treatment) genes from the AlphaKO cell line.
CYAN.alphako-wt.ppi.enrichment	Genes that were enriched for PPIs among the differentially expressed (PDGF-BB treatment) genes from the AlphaKO and WT cell lines.
GREEN.wt.ppi.enrichment	Genes that were enriched for PPIs among the differentially expressed (PDGF-BB treatment) genes from the WT cell line.

## Sheet: RED.alphako-betako-wt.ppi.enric
GOID	p.val	FDR	GO.TERM	GO.DEFINITION
GO:0045765	2.54035e-09	2.08309e-07	regulation of angiogenesis	Any process that modulates the frequency, rate or extent of angiogenesis.
GO:0030528	1.56079e-08	4.736e-07	transcription regulator activity	Plays a role in regulating transcription; may bind a promoter or enhancer DNA sequence or interact with a DNA-binding transcription factor.
GO:0006355	1.73268e-08	4.736e-07	regulation of transcription, DNA-dependent	Any process that modulates the frequency, rate or extent of DNA-dependent transcription.
GO:0008201	2.43878e-08	4.96974e-07	heparin binding	Interacting selectively with heparin, any member of a group of glycosaminoglycans found mainly as an intracellular component of mast cells and which consist predominantly of alternating alpha1-4-linked D-galactose and N-acetyl-D-glucosamine-6-sulfate residues.
GO:0045449	3.03033e-08	4.96974e-07	regulation of transcription	Any process that modulates the frequency, rate or extent of the synthesis of either RNA on a template of DNA or DNA on a template of RNA.
GO:0006350	4.53068e-08	6.19193e-07	transcription	The synthesis of either RNA on a template of DNA or DNA on a template of RNA.
GO:0043565	6.15119e-08	7.13677e-07	sequence-specific DNA binding	Interacting selectively with DNA of a specific nucleotide composition, e.g. GC-rich DNA binding, or with a specific sequence motif or type of DNA e.g. promotor binding or rDNA binding.
GO:0007275	6.9627e-08	7.13677e-07	multicellular organismal development	The biological process whose specific outcome is the progression of an organism over time from an initial condition (e.g. a zygote or a young adult) to a later condition (e.g. a multicellular animal or an aged adult).
GO:0016525	1.06175e-07	9.67372e-07	negative regulation of angiogenesis	Any process that stops, prevents or reduces the frequency, rate or extent of angiogenesis.
GO:0005515	8.02737e-07	6.58244e-06	protein binding	Interacting selectively with any protein or protein complex (a complex of two or more proteins that may include other nonprotein molecules).
GO:0003700	9.29713e-07	6.93059e-06	transcription factor activity	The function of binding to a specific DNA sequence in order to modulate transcription. The transcription factor may or may not also interact selectively with a protein or macromolecular complex.
GO:0003677	1.05938e-06	7.23909e-06	DNA binding	Interacting selectively with DNA (deoxyribonucleic acid).
GO:0005634	2.24932e-06	1.4188e-05	nucleus	A membrane-bounded organelle of eukaryotic cells in which chromosomes are housed and replicated. In most cells, the nucleus contains all of the cell's chromosomes except the organellar chromosomes, and is the site of RNA synthesis and processing. In some species, or in specialized cell types, RNA metabolism or DNA replication may be absent.
GO:0046983	3.09198e-06	1.81102e-05	protein dimerization activity	The formation of a protein dimer, a macromolecular structure consists of two noncovalently associated identical or nonidentical subunits.
GO:0046716	3.85192e-06	2.10572e-05	muscle maintenance	The maintenance of muscle fibers after their formation to allow normal functioning.
GO:0004666	6.41664e-06	3.28853e-05	prostaglandin-endoperoxide synthase activity	Catalysis of the reaction: arachidonate + donor-H2 + 2 O2 = prostaglandin H2 + acceptor + H2O.
GO:0006954	1.66448e-05	8.02868e-05	inflammatory response	The immediate defensive reaction (by vertebrate tissue) to infection or injury caused by chemical or physical agents. The process is characterized by local vasodilation, extravasation of plasma into intercellular spaces and accumulation of white blood cells and macrophages.
GO:0007216	2.30535e-05	0.000105021	metabotropic glutamate receptor signaling pathway	The series of molecular signals generated as a consequence of glutamate binding to a cell surface receptor coupled to effectors through GTP-binding proteins.
GO:0001516	3.51852e-05	0.000151852	prostaglandin biosynthetic process	The chemical reactions and pathways resulting in the formation of prostaglandins, any of a group of biologically active metabolites which contain a cyclopentane ring.
GO:0003676	3.79495e-05	0.000151917	nucleic acid binding	Interacting selectively with any nucleic acid.
GO:0005615	3.89056e-05	0.000151917	extracellular space	That part of a multicellular organism outside the cells proper, usually taken to be outside the plasma membranes, and occupied by fluid.
GO:0001947	5.81277e-05	0.000216658	heart looping	The characteristic morphogenetic movements where the primitive heart tube loops asymmetrically. This looping brings the primitive heart chambers into alignment preceeding their future integration.
GO:0005576	7.60615e-05	0.000271176	extracellular region	The space external to the outermost structure of a cell. For cells without external protective or external encapsulating structures this refers to space outside of the plasma membrane. This term covers the host cell environment outside an intracellular parasite.
GO:0005622	9.07916e-05	0.000310205	intracellular	The living contents of a cell; the matter contained within (but not including) the plasma membrane, usually taken to exclude large vacuoles and masses of secretory or ingested material. In eukaryotes it includes the nucleus and cytoplasm.
GO:0042640	0.000121	0.000396879	anagen	The growth phase of the hair cycle. Lasts, for example, about 3 to 6 years for human scalp hair.
GO:0007173	0.000133669	0.000421572	epidermal growth factor receptor signaling pathway	The series of molecular signals generated as a consequence of an epidermal growth factor receptor binding to one of its physiological ligands.
GO:0016564	0.000185881	0.000564527	transcriptional repressor activity	Any transcription regulator activity that prevents or downregulates transcription.
GO:0006955	0.000254969	0.000746694	immune response	Any immune system process that functions in the calibrated response of an organism to a potential internal or invasive threat.
GO:0008217	0.000420527	0.00118908	blood pressure regulation	The process that modulates the force with which blood travels through the circulatory system.
GO:0016702	0.000443666	0.00121269	oxidoreductase activity, acting on single donors with incorporation of molecular oxygen, incorporation of two atoms of oxygen	Catalysis of an oxidation-reduction (redox) reaction in which hydrogen or electrons are transferred from one donor, and two oxygen atoms is incorporated into a donor.
GO:0008016	0.000622599	0.00164688	regulation of heart contraction	Any process that modulates the frequency, rate or extent of heart contraction.
GO:0004601	0.000650572	0.00166709	peroxidase activity	Catalysis of the reaction: donor + H2O2 = oxidized donor + 2 H2O.
GO:0006633	0.0020011	0.00497244	fatty acid biosynthetic process	The chemical reactions and pathways resulting in the formation of a fatty acid, any of the aliphatic monocarboxylic acids that can be liberated by hydrolysis from naturally occurring fats and oils. Fatty acids are predominantly straight-chain acids of 4 to 24 carbon atoms, which may be saturated or unsaturated; branched fatty acids and hydroxy fatty acids also occur, and very long chain acids of …
GO:0045944	0.00264554	0.00638043	positive regulation of transcription from RNA polymerase II promoter	Any process that activates or increases the frequency, rate or extent of transcription from the RNA polymerase II promoter.
GO:0001958	0.00408111	0.00924998	endochondral ossification	The formation of bone by the replacement of cartilage tissue with mineralized bone.
GO:0014037	0.00408111	0.00924998	Schwann cell differentiation	The process whereby a relatively unspecialized cell acquires the specialized features of a Schwann cell. Schwann cells are found in the peripheral nervous system, where they insulate neurons and axons, and regulate the environment in which neurons function.
GO:0007155	0.00417377	0.00924998	cell adhesion	The attachment of a cell, either to another cell or to an underlying substrate such as the extracellular matrix, via cell adhesion molecules.
GO:0016481	0.00452777	0.00977045	negative regulation of transcription	Any process that stops, prevents or reduces the frequency, rate or extent of transcription.
GO:0008243	0.00489541	0.0102929	plasminogen activator activity	Catalysis of the specific cleavage of an Arg-Val bond in plasminogen to form plasmin.
GO:0045682	0.00652209	0.0133703	regulation of epidermis development	Any process that modulates the frequency, rate or extent of epidermis development.
GO:0048469	0.00675357	0.0135071	cell maturation	A developmental process, independent of morphogenetic (shape) change, that is required for a cell to attain its fully functional state.
GO:0030154	0.00892379	0.0174226	cell differentiation	The process whereby relatively unspecialized cells, e.g. embryonic or regenerative cells, acquire specialized structural and/or functional features that characterize the cells, tissues, or organs of the mature organism or some other relatively stable phase of the organism's life history. Differentiation includes the processes involved in commitment of a cell to a specific fate.
GO:0043154	0.0130033	0.0243055	negative regulation of caspase activity	Any process that stops, prevents or reduces the frequency, rate or extent of caspase activity.
GO:0050875	0.013042	0.0243055	unknown	unknown
GO:0008083	0.0134047	0.0244263	growth factor activity	The function that stimulates a cell to grow or proliferate. Most growth factors have other actions besides the induction of cell growth or proliferation.
GO:0000074	0.0138532	0.0246949	regulation of progression through cell cycle	Any process that modulates the rate or extent of progression through the cell cycle.
GO:0005506	0.014361	0.0249494	iron ion binding	Interacting selectively with iron (Fe) ions.
GO:0008610	0.0146045	0.0249494	lipid biosynthetic process	The chemical reactions and pathways resulting in the formation of lipids, compounds soluble in an organic solvent but not, or sparingly, in an aqueous solvent.
GO:0045665	0.0170333	0.0285048	negative regulation of neuron differentiation	Any process that stops, prevents or reduces the frequency, rate or extent of neuron differentiation.
GO:0005198	0.0195188	0.0316848	structural molecule activity	The action of a molecule that contributes to the structural integrity of a complex or assembly within or outside a cell.
GO:0007507	0.0197064	0.0316848	heart development	The process whose specific outcome is the progression of the heart over time, from its formation to the mature structure. The heart is a hollow, muscular organ, which, by contracting rhythmically, keeps up the circulation of the blood.
GO:0006094	0.0242476	0.0382366	gluconeogenesis	The formation of glucose from noncarbohydrate precursors, such as pyruvate, amino acids and glycerol.
GO:0045892	0.0284638	0.0440383	negative regulation of transcription, DNA-dependent	Any process that stops, prevents or reduces the frequency, rate or extent of DNA-dependent transcription.
GO:0004289	0.0306176	0.0464933	subtilase activity	NA
GO:0042552	0.031411	0.0468309	myelination	The process by which myelin sheaths are formed and maintained around neurons. Oligodendrocytes in the brain and spinal cord and Schwann cells in the peripheral nervous system wrap axons with compact layers of their plasma membrane. Adjacent myelin segments are separated by a non-myelinated stretch of axon called a node of Ranvier.

## Sheet: BLUE.alphako.ppi.enrichment
GOID	p.val	FDR	GO.TERM	GO.DEFINITION
GO:0001612	0.000628733	0.0163471	A2B adenosine receptor activity, G-protein coupled	NA
GO:0001609	0.0014142	0.0183847	adenosine receptor activity, G-protein coupled	NA
GO:0030528	0.00225528	0.0195458	transcription regulator activity	Plays a role in regulating transcription; may bind a promoter or enhancer DNA sequence or interact with a DNA-binding transcription factor.
GO:0045765	0.00345412	0.0224518	regulation of angiogenesis	Any process that modulates the frequency, rate or extent of angiogenesis.
GO:0030509	0.00689869	0.030631	BMP signaling pathway	A series of molecular signals generated as a consequence of any member of the BMP (bone morphogenetic protein) family binding to a cell surface receptor.
GO:0006355	0.00761522	0.030631	regulation of transcription, DNA-dependent	Any process that modulates the frequency, rate or extent of DNA-dependent transcription.
GO:0045449	0.00861973	0.030631	regulation of transcription	Any process that modulates the frequency, rate or extent of the synthesis of either RNA on a template of DNA or DNA on a template of RNA.
GO:0006350	0.00942492	0.030631	transcription	The synthesis of either RNA on a template of DNA or DNA on a template of RNA.

## Sheet: CYAN.alphako-wt.ppi.enrichment
GOID	p.val	FDR	GO.TERM	GO.DEFINITION
GO:0005515	2.68516e-08	3.3296e-06	protein binding	Interacting selectively with any protein or protein complex (a complex of two or more proteins that may include other nonprotein molecules).
GO:0043066	6.29091e-08	3.90036e-06	negative regulation of apoptosis	Any process that stops, prevents or reduces the frequency, rate or extent of cell death by apoptosis.
GO:0006355	1.05303e-07	4.3525e-06	regulation of transcription, DNA-dependent	Any process that modulates the frequency, rate or extent of DNA-dependent transcription.
GO:0045449	1.81788e-07	5.57231e-06	regulation of transcription	Any process that modulates the frequency, rate or extent of the synthesis of either RNA on a template of DNA or DNA on a template of RNA.
GO:0006350	2.69147e-07	5.57231e-06	transcription	The synthesis of either RNA on a template of DNA or DNA on a template of RNA.
GO:0006916	2.69628e-07	5.57231e-06	anti-apoptosis	A process which directly inhibits any of the steps required for cell death by apoptosis.
GO:0007275	4.09153e-07	7.24785e-06	multicellular organismal development	The biological process whose specific outcome is the progression of an organism over time from an initial condition (e.g. a zygote or a young adult) to a later condition (e.g. a multicellular animal or an aged adult).
GO:0042981	9.65691e-07	1.49682e-05	regulation of apoptosis	Any process that modulates the occurrence or rate of cell death by apoptosis.
GO:0006915	1.21904e-06	1.67957e-05	apoptosis	A form of programmed cell death induced by external or internal signals that trigger the activity of proteolytic caspases, whose actions dismantle the cell and result in cell death. Apoptosis begins internally with condensation and subsequent fragmentation of the cell nucleus (blebbing) while the plasma membrane remains intact. Other characteristics of apoptosis include DNA fragmentation and the …
GO:0043407	6.09294e-06	7.06074e-05	negative regulation of MAPK activity	Any process that stops, prevents or reduces the frequency, rate or extent of MAP kinase activity.
GO:0030528	6.26356e-06	7.06074e-05	transcription regulator activity	Plays a role in regulating transcription; may bind a promoter or enhancer DNA sequence or interact with a DNA-binding transcription factor.
GO:0006917	1.93192e-05	0.000199632	induction of apoptosis	A process that directly activates any of the steps required for cell death by apoptosis.
GO:0003700	2.52476e-05	0.000240824	transcription factor activity	The function of binding to a specific DNA sequence in order to modulate transcription. The transcription factor may or may not also interact selectively with a protein or macromolecular complex.
GO:0006955	3.92257e-05	0.000347428	immune response	Any immune system process that functions in the calibrated response of an organism to a potential internal or invasive threat.
GO:0045408	6.22296e-05	0.000514431	regulation of interleukin-6 biosynthetic process	Any process that modulates the frequency, rate or extent of the chemical reactions and pathways resulting in the formation of interleukin-6.
GO:0030154	6.99639e-05	0.00054222	cell differentiation	The process whereby relatively unspecialized cells, e.g. embryonic or regenerative cells, acquire specialized structural and/or functional features that characterize the cells, tissues, or organs of the mature organism or some other relatively stable phase of the organism's life history. Differentiation includes the processes involved in commitment of a cell to a specific fate.
GO:0050679	9.55754e-05	0.000697138	positive regulation of epithelial cell proliferation	Any process that activates or increases the rate or extent of epithelial cell proliferation.
GO:0001892	0.000121721	0.000828381	embryonic placenta development	The embryonically driven process whose specific outcome is the progression of the placenta over time, from its formation to the mature structure. The placenta is an organ of metabolic interchange between fetus and mother, partly of embryonic origin and partly of maternal origin.
GO:0008201	0.000126929	0.000828381	heparin binding	Interacting selectively with heparin, any member of a group of glycosaminoglycans found mainly as an intracellular component of mast cells and which consist predominantly of alternating alpha1-4-linked D-galactose and N-acetyl-D-glucosamine-6-sulfate residues.
GO:0048595	0.000150986	0.000936111	eye morphogenesis (sensu Mammalia)	The process by which the anatomical structures of the eye are generated and organized. Morphogenesis pertains to the creation of form. As in, but not restricted to, mammals (Mammalia, ncbi_taxonomy_id:40674).
GO:0003677	0.000171882	0.00101492	DNA binding	Interacting selectively with DNA (deoxyribonucleic acid).
GO:0050875	0.00020603	0.00116126	unknown	unknown
GO:0042462	0.000218831	0.00117978	eye photoreceptor cell development	Development of a photoreceptor, a sensory cell in the eye that reacts to the presence of light. They usually contain a pigment that undergoes a chemical change when light is absorbed, thus stimulating a nerve.
GO:0001725	0.000277824	0.00143542	stress fiber	Bundle of microfilaments and other proteins found in fibroblasts.
GO:0005634	0.000352265	0.00174723	nucleus	A membrane-bounded organelle of eukaryotic cells in which chromosomes are housed and replicated. In most cells, the nucleus contains all of the cell's chromosomes except the organellar chromosomes, and is the site of RNA synthesis and processing. In some species, or in specialized cell types, RNA metabolism or DNA replication may be absent.
GO:0050896	0.000503365	0.00240066	response to stimulus	A change in state or activity of a cell or an organism (in terms of movement, secretion, enzyme production, gene expression, etc.) as a result of a stimulus.
GO:0042802	0.000715684	0.0032264	identical protein binding	Interacting selectively with an identical protein or proteins.
GO:0008009	0.000741618	0.0032264	chemokine activity	The function of a family of chemotactic pro-inflammatory activation-inducible cytokines acting primarily upon hemopoietic cells in immunoregulatory processes; all chemokines possess a number of conserved cysteine residues involved in intramolecular disulfide bond formation.
GO:0008629	0.000775674	0.0032264	induction of apoptosis by intracellular signals	Any process induced by intracellular signals that directly activates any of the steps required for cell death by apoptosis.
GO:0009966	0.000801862	0.0032264	regulation of signal transduction	Any process that modulates the frequency, rate or extent of signal transduction.
GO:0045444	0.000810473	0.0032264	fat cell differentiation	The process whereby a relatively unspecialized cell acquires specialized features of an adipocyte, an animal connective tissue cell specialized for the synthesis and storage of fat.
GO:0005622	0.000832619	0.0032264	intracellular	The living contents of a cell; the matter contained within (but not including) the plasma membrane, usually taken to exclude large vacuoles and masses of secretory or ingested material. In eukaryotes it includes the nucleus and cytoplasm.
GO:0045210	0.000911835	0.0032305	FasL biosynthetic process	The chemical reactions and pathways resulting in the formation of FasL (CD95), an antigen originally found to be expressed on the cell surface of activated human T-lymphocytes and B-lymphocytes and a variety of malignant human lymphoid cell lines.
GO:0008633	0.000911835	0.0032305	activation of pro-apoptotic gene products	The conversion of proteins that induce or sustain apoptosis to an active form.
GO:0008634	0.000911835	0.0032305	negative regulation of survival gene product activity	Any process that stops, prevents or reduces the frequency, rate or extent of survival gene product activity; survival gene products are those that antagonize the apoptotic program. Regulation can be at the transcriptional, translational, or posttranslational level.
GO:0008284	0.00118715	0.00408907	positive regulation of cell proliferation	Any process that activates or increases the rate or extent of cell proliferation.
GO:0007498	0.00128566	0.00430871	mesoderm development	The process whose specific outcome is the progression of the mesoderm over time, from its formation to the mature structure. The mesoderm is the middle germ layer that develops into muscle, bone, cartilage, blood and connective tissue.
GO:0005925	0.00137511	0.0044872	focal adhesion	Small region on the surface of a cell that anchors the cell to the extracellular matrix and that are points of termination of actin filaments.
GO:0030855	0.00142092	0.0045178	epithelial cell differentiation	The process whereby a relatively unspecialized cell acquires specialized features of an epithelial cell, any of the cells making up an epithelium.
GO:0016020	0.00156459	0.00485023	membrane	Double layer of lipid molecules that encloses all cells, and, in eukaryotes, many organelles; may be a single or double lipid bilayer; also includes associated proteins.
GO:0005125	0.00166788	0.00504433	cytokine activity	Functions to control the survival, growth, differentiation and effector function of tissues and cells.
GO:0004392	0.00182287	0.00525664	heme oxygenase (decyclizing) activity	Catalysis of the reaction: heme + 3 donor-H2 + 3 O2 = biliverdin + Fe2+ + CO + 3 acceptor + 3 H2O.
GO:0006788	0.00182287	0.00525664	heme oxidation	NA
GO:0046983	0.00216789	0.00610952	protein dimerization activity	The formation of a protein dimer, a macromolecular structure consists of two noncovalently associated identical or nonidentical subunits.
GO:0000074	0.00233352	0.00643013	regulation of progression through cell cycle	Any process that modulates the rate or extent of progression through the cell cycle.
GO:0003676	0.00260798	0.00703021	nucleic acid binding	Interacting selectively with any nucleic acid.
GO:0030324	0.00361429	0.00953557	lung development	The process whose specific outcome is the progression of the lung over time, from its formation to the mature structure. In all air-breathing vertebrates the lungs are developed from the ventral wall of the oesophagus as a pouch which divides into two sacs. In amphibians and many reptiles the lungs retain very nearly this primitive sac-like character, but in the higher forms the connection with t…
GO:0045604	0.00455115	0.0117571	regulation of epidermal cell differentiation	Any process that modulates the frequency, rate or extent of epidermal cell differentiation.
GO:0042803	0.00553732	0.0140128	protein homodimerization activity	Interacting selectively with an identical protein to form a homodimer.
GO:0048013	0.00636601	0.0157877	ephrin receptor signaling pathway	The series of molecular signals generated as a consequence of an ephrin receptor binding to an ephrin.
GO:0007205	0.00727224	0.0173415	protein kinase C activation	The initiation of the activity of the inactive enzyme protein kinase C as the result of a series of molecular signals generated as a consequence of a G-protein coupled receptor binding to its physiological ligand.
GO:0045669	0.00727224	0.0173415	positive regulation of osteoblast differentiation	Any process that activates or increases the frequency, rate or extent of osteoblast differentiation.
GO:0007519	0.00773153	0.0180889	striated muscle development	The developmental sequence of events leading to the formation of adult muscle that occurs in the animal and in cultured cells. In vertebrate skeletal muscle the main events are: the fusion of myoblasts to form myotubes that increase in size by further fusion to them of myoblasts, the formation of myofibrils within their cytoplasm and the establishment of functional neuromuscular junctions with mo…
GO:0006935	0.0079381	0.0182282	chemotaxis	The directed movement of a motile cell or organism, or the directed growth of a cell guided by a specific chemical concentration gradient. Movement may be towards a higher concentration (positive chemotaxis) or towards a lower concentration (negative chemotaxis).
GO:0042127	0.00855726	0.0192927	regulation of cell proliferation	Any process that modulates the frequency, rate or extent of cell proliferation.
GO:0030182	0.00938163	0.0207736	neuron differentiation	The process whereby a relatively unspecialized cell acquires specialized features of a neuron.
GO:0042771	0.0108892	0.0236888	DNA damage response, signal transduction by p53 class mediator resulting in induction of apoptosis	A cascade of processes induced by the cell cycle regulator phosphoprotein p53, or an equivalent protein, in response to the detection of DNA damage and resulting in the initiation of apoptosis (programmed cell death).
GO:0007165	0.0119829	0.0256186	signal transduction	The cascade of processes by which a signal interacts with a receptor, causing a change in the level or activity of a second messenger or other downstream target, and ultimately effecting a change in the functioning of the cell.
GO:0006309	0.0126929	0.0266766	DNA fragmentation during apoptosis	The cleavage of DNA during apoptosis, which usually occurs in two stages: cleavage into fragments of about 50 kbp followed by cleavage between nucleosomes to yield 200 bp fragments.
GO:0006954	0.012965	0.0267944	inflammatory response	The immediate defensive reaction (by vertebrate tissue) to infection or injury caused by chemical or physical agents. The process is characterized by local vasodilation, extravasation of plasma into intercellular spaces and accumulation of white blood cells and macrophages.
GO:0005615	0.0132296	0.0268929	extracellular space	That part of a multicellular organism outside the cells proper, usually taken to be outside the plasma membranes, and occupied by fluid.
GO:0001525	0.0134879	0.0269757	angiogenesis	Blood vessel formation when new vessels emerge from the proliferation of pre-existing blood vessels.
GO:0001836	0.0144934	0.0285267	release of cytochrome c from mitochondria	The process by which cytochrome c is enabled to move from the mitochondrial intermembrane space into the cytosol, which is an early step in apoptosis and leads to caspase activation.
GO:0008083	0.0165242	0.0320156	growth factor activity	The function that stimulates a cell to grow or proliferate. Most growth factors have other actions besides the induction of cell growth or proliferation.
GO:0004871	0.0178512	0.0340546	signal transducer activity	Mediates the transfer of a signal from the outside to the inside of a cell by means other than the introduction of the signal molecule itself into the cell.
GO:0005576	0.019498	0.0366326	extracellular region	The space external to the outermost structure of a cell. For cells without external protective or external encapsulating structures this refers to space outside of the plasma membrane. This term covers the host cell environment outside an intracellular parasite.
GO:0006357	0.0201796	0.0373474	regulation of transcription from RNA polymerase II promoter	Any process that modulates the frequency, rate or extent of transcription from an RNA polymerase II promoter.
GO:0048514	0.0238816	0.0435488	blood vessel morphogenesis	The process by which the anatomical structures of blood vessels are generated and organized. Morphogenesis pertains to the creation of form. The blood vessel is the vasculature carrying blood.
GO:0043565	0.025838	0.0464336	sequence-specific DNA binding	Interacting selectively with DNA of a specific nucleotide composition, e.g. GC-rich DNA binding, or with a specific sequence motif or type of DNA e.g. promotor binding or rDNA binding.
GO:0008283	0.0267922	0.0474605	cell proliferation	The multiplication or reproduction of cells, resulting in the rapid expansion of a cell population.

## Sheet: GREEN.wt.ppi.enrichment
GOID	p.val	FDR	GO.TERM	GO.DEFINITION
GO:0050875	9.07836e-29	3.62226e-26	unknown	unknown
GO:0005488	9.94615e-27	1.98426e-24	binding	The selective, often stoichiometric interaction of a molecule with one or more specific sites on another molecule.
GO:0005515	8.65978e-23	1.15175e-20	protein binding	Interacting selectively with any protein or protein complex (a complex of two or more proteins that may include other nonprotein molecules).
GO:0007275	4.15303e-21	4.14265e-19	multicellular organismal development	The biological process whose specific outcome is the progression of an organism over time from an initial condition (e.g. a zygote or a young adult) to a later condition (e.g. a multicellular animal or an aged adult).
GO:0005634	3.88363e-17	3.09914e-15	nucleus	A membrane-bounded organelle of eukaryotic cells in which chromosomes are housed and replicated. In most cells, the nucleus contains all of the cell's chromosomes except the organellar chromosomes, and is the site of RNA synthesis and processing. In some species, or in specialized cell types, RNA metabolism or DNA replication may be absent.
GO:0030154	1.35387e-16	9.00326e-15	cell differentiation	The process whereby relatively unspecialized cells, e.g. embryonic or regenerative cells, acquire specialized structural and/or functional features that characterize the cells, tissues, or organs of the mature organism or some other relatively stable phase of the organism's life history. Differentiation includes the processes involved in commitment of a cell to a specific fate.
GO:0005622	1.69578e-15	9.66596e-14	intracellular	The living contents of a cell; the matter contained within (but not including) the plasma membrane, usually taken to exclude large vacuoles and masses of secretory or ingested material. In eukaryotes it includes the nucleus and cytoplasm.
GO:0043403	4.61934e-14	2.04791e-12	skeletal muscle regeneration	The regrowth of muscle tissue to repair injured or damaged muscle fibers in the postnatal stage.
GO:0045844	4.61934e-14	2.04791e-12	positive regulation of striated muscle development	Any process that activates or increases the frequency, rate or extent of striated muscle development.
GO:0046983	1.78415e-13	7.11874e-12	protein dimerization activity	The formation of a protein dimer, a macromolecular structure consists of two noncovalently associated identical or nonidentical subunits.
GO:0003677	2.45059e-13	8.88897e-12	DNA binding	Interacting selectively with DNA (deoxyribonucleic acid).
GO:0007049	5.79819e-13	1.9279e-11	cell cycle	The progression of biochemical and morphological phases and events that occur in a cell during successive cell replication or nuclear replication events. Canonically, the cell cycle comprises the replication and segregation of genetic material followed by the division of the cell, but in endocycles or syncytial cells nuclear replication or nuclear division may not be followed by cell division.
GO:0006915	2.65687e-12	8.15456e-11	apoptosis	A form of programmed cell death induced by external or internal signals that trigger the activity of proteolytic caspases, whose actions dismantle the cell and result in cell death. Apoptosis begins internally with condensation and subsequent fragmentation of the cell nucleus (blebbing) while the plasma membrane remains intact. Other characteristics of apoptosis include DNA fragmentation and the …
GO:0042981	3.36979e-12	9.60391e-11	regulation of apoptosis	Any process that modulates the occurrence or rate of cell death by apoptosis.
GO:0006355	4.0055e-12	1.06546e-10	regulation of transcription, DNA-dependent	Any process that modulates the frequency, rate or extent of DNA-dependent transcription.
GO:0019222	4.85981e-12	1.21191e-10	regulation of metabolic process	Any process that modulates the frequency, rate or extent of the chemical reactions and pathways within a cell or an organism.
GO:0003676	1.41534e-11	3.32188e-10	nucleic acid binding	Interacting selectively with any nucleic acid.
GO:0006350	1.96734e-11	4.15138e-10	transcription	The synthesis of either RNA on a template of DNA or DNA on a template of RNA.
GO:0045449	2.0525e-11	4.15138e-10	regulation of transcription	Any process that modulates the frequency, rate or extent of the synthesis of either RNA on a template of DNA or DNA on a template of RNA.
GO:0002070	2.08089e-11	4.15138e-10	epithelial cell maturation	The developmental process, independent of morphogenetic (shape) change, that is required for an epithelial cell to attain its fully functional state. An epithelial cell is a cell usually found in a two-dimensional sheet with a free surface.
GO:0030528	7.61129e-11	1.44615e-09	transcription regulator activity	Plays a role in regulating transcription; may bind a promoter or enhancer DNA sequence or interact with a DNA-binding transcription factor.
GO:0003700	9.2542e-11	1.67838e-09	transcription factor activity	The function of binding to a specific DNA sequence in order to modulate transcription. The transcription factor may or may not also interact selectively with a protein or macromolecular complex.
GO:0007154	5.82355e-10	1.01026e-08	cell communication	Any process that mediates interactions between a cell and its surroundings. Encompasses interactions such as signaling or attachment between one cell and another cell, between a cell and an extracellular matrix, or between a cell and any other aspect of its environment.
GO:0009968	9.81464e-10	1.63168e-08	negative regulation of signal transduction	Any process that stops, prevents or reduces the frequency, rate or extent of signal transduction.
GO:0008152	1.43058e-09	2.28321e-08	metabolic process	Processes that cause many of the chemical changes in living organisms, including anabolism and catabolism. Metabolic processes typically transform small molecules, but also include macromolecular processes such as DNA repair and replication, and protein synthesis and degradation.
GO:0005243	1.66822e-09	2.37721e-08	gap-junction forming channel activity	NA
GO:0005922	1.66822e-09	2.37721e-08	connexon complex	An assembly of six molecules of connexin, made in the Golgi apparatus and subsequently transported to the plasma membrane, where docking of two connexons on apposed plasma membranes across the extracellular space forms a gap junction.
GO:0015285	1.66822e-09	2.37721e-08	connexon channel activity	NA
GO:0040007	1.91336e-09	2.63252e-08	growth	The increase in size or mass of an entire organism, a part of an organism or a cell.
GO:0005921	4.27944e-09	5.69165e-08	gap junction	Any specialized areas of the plasma membranes of adjacent cells where the membranes are 2-4 nm apart and penetrated by a connexon.
GO:0009887	6.06193e-09	7.80228e-08	organ morphogenesis	Morphogenesis of an organ. An organ is defined as a tissue or set of tissues that work together to perform a specific function or functions. Morphogenesis is the process by which anatomical structures are generated and organized. Organs are commonly observed as visibly distinct structures, but may also exist as loosely associated clusters of cells that work together to perform a specific function…
GO:0030509	8.61145e-09	1.07374e-07	BMP signaling pathway	A series of molecular signals generated as a consequence of any member of the BMP (bone morphogenetic protein) family binding to a cell surface receptor.
GO:0000074	9.71785e-09	1.17498e-07	regulation of progression through cell cycle	Any process that modulates the rate or extent of progression through the cell cycle.
GO:0008016	1.01457e-08	1.19063e-07	regulation of heart contraction	Any process that modulates the frequency, rate or extent of heart contraction.
GO:0035050	1.2298e-08	1.40197e-07	embryonic heart tube development	The process whose specific outcome is the progression of the embryonic heart tube over time, from its formation to the mature structure.
GO:0016477	1.9193e-08	2.12722e-07	cell migration	The orderly movement of cells from one site to another, often during the development of a multicellular organism.
GO:0007166	3.10059e-08	3.3436e-07	cell surface receptor linked signal transduction	Any series of molecular signals initiated by the binding of an extracellular ligand to a receptor on the surface of the target cell.
GO:0007165	6.91711e-08	7.17276e-07	signal transduction	The cascade of processes by which a signal interacts with a receptor, causing a change in the level or activity of a second messenger or other downstream target, and ultimately effecting a change in the functioning of the cell.
GO:0043565	7.01097e-08	7.17276e-07	sequence-specific DNA binding	Interacting selectively with DNA of a specific nucleotide composition, e.g. GC-rich DNA binding, or with a specific sequence motif or type of DNA e.g. promotor binding or rDNA binding.
GO:0006470	4.71706e-07	4.70526e-06	protein amino acid dephosphorylation	The process of removing one or more phosphoric residues from a protein.
GO:0001568	4.86606e-07	4.73551e-06	blood vessel development	The process whose specific outcome is the progression of the blood vessel over time, from its formation to the mature structure. The blood vessel is the vasculature carrying blood.
GO:0008270	6.40202e-07	6.08192e-06	zinc ion binding	Interacting selectively with zinc (Zn) ions.
GO:0048514	6.91458e-07	6.41609e-06	blood vessel morphogenesis	The process by which the anatomical structures of blood vessels are generated and organized. Morphogenesis pertains to the creation of form. The blood vessel is the vasculature carrying blood.
GO:0030054	8.27095e-07	7.50025e-06	cell junction	A specialized region of connection between two cells or between a cell and the extracellular matrix.
GO:0008083	8.97103e-07	7.95432e-06	growth factor activity	The function that stimulates a cell to grow or proliferate. Most growth factors have other actions besides the induction of cell growth or proliferation.
GO:0045596	1.05388e-06	9.14124e-06	negative regulation of cell differentiation	Any process that stops, prevents or reduces the frequency, rate or extent of cell differentiation.
GO:0046872	1.16641e-06	9.90212e-06	metal ion binding	Interacting selectively with any metal ion.
GO:0001764	1.37309e-06	1.14138e-05	neuron migration	The characteristic movement of immature neurons from germinal zones to specific positions where they will reside as they mature.
GO:0004721	2.11603e-06	1.72306e-05	phosphoprotein phosphatase activity	Catalysis of the reaction: a phosphoprotein + H2O = a protein + phosphate. Together with protein kinases, these enzymes control the state of phosphorylation of cell proteins and thereby provide an important mechanism for regulating cellular activity.
GO:0045746	2.18066e-06	1.74016e-05	negative regulation of Notch signaling pathway	Any process that stops, prevents or reduces the frequency, rate or extent of the Notch signaling pathway.
GO:0045941	2.27275e-06	1.77809e-05	positive regulation of transcription	Any process that activates or increases the frequency, rate or extent of transcription.
GO:0000060	2.52807e-06	1.93981e-05	protein import into nucleus, translocation	The vectorial transfer of a protein from the cytoplasm into the nucleus, across the nuclear membrane.
GO:0016066	4.38663e-06	3.30239e-05	unknown	unknown
GO:0007507	5.58233e-06	4.12472e-05	heart development	The process whose specific outcome is the progression of the heart over time, from its formation to the mature structure. The heart is a hollow, muscular organ, which, by contracting rhythmically, keeps up the circulation of the blood.
GO:0007399	7.51827e-06	5.38942e-05	nervous system development	The process whose specific outcome is the progression of nervous tissue over time, from its formation to its mature state.
GO:0008656	7.5641e-06	5.38942e-05	caspase activator activity	Increases the rate of proteolysis catalyzed by a caspase.
GO:0006366	8.93058e-06	6.25141e-05	transcription from RNA polymerase II promoter	The synthesis of RNA from a DNA template by RNA polymerase II (Pol II), originating at a Pol II-specific promoter. Includes transcription of messenger RNA (mRNA) and certain small nuclear RNAs (snRNAs).
GO:0042592	1.05386e-05	7.2498e-05	homeostatic process	The biological processes involved in the maintenance of an internal equilibrium.
GO:0019221	1.3263e-05	8.9694e-05	cytokine and chemokine mediated signaling pathway	Any series of molecular signals generated as a consequence of a cytokine or chemokine binding to a cell surface receptor.
GO:0004725	1.78744e-05	0.000118865	protein tyrosine phosphatase activity	Catalysis of the reaction: protein tyrosine phosphate + H2O = protein tyrosine + phosphate.
GO:0005654	2.20648e-05	0.000144326	nucleoplasm	That part of the nuclear content other than the chromosomes or the nucleolus.
GO:0007519	3.09726e-05	0.000199323	striated muscle development	The developmental sequence of events leading to the formation of adult muscle that occurs in the animal and in cultured cells. In vertebrate skeletal muscle the main events are: the fusion of myoblasts to form myotubes that increase in size by further fusion to them of myoblasts, the formation of myofibrils within their cytoplasm and the establishment of functional neuromuscular junctions with mo…
GO:0030902	3.18369e-05	0.000201198	hindbrain development	The process whose specific outcome is the progression of the hindbrain over time, from its formation to the mature structure. The hindbrain is the posterior of the three primary divisions of the developing chordate brain, or the corresponding part of the adult brain (in vertebrates, includes the cerebellum, pons, and medulla oblongata and controls the autonomic functions and equilibrium).
GO:0005737	3.22723e-05	0.000201198	cytoplasm	All of the contents of a cell excluding the plasma membrane and nucleus, but including other subcellular structures.
GO:0007179	3.4305e-05	0.000203025	transforming growth factor beta receptor signaling pathway	The series of molecular signals generated as a consequence of a transforming growth factor beta receptor binding to one of its physiological ligands.
GO:0009790	3.47666e-05	0.000203025	embryonic development	The process whose specific outcome is the progression of an embryo from its formation until the end of its embryonic life stage. The end of the embryonic stage is organism-specific. For example, for mammals, the process would begin with zygote formation and end with birth. For insects, the process would begin at zygote formation and end with larval hatching. For plant zygotic embryos, this would …
GO:0007183	3.50254e-05	0.000203025	SMAD protein complex assembly	The aggregation and bonding together of a set of components to form a protein complex that contains SMAD proteins.
GO:0006955	3.54628e-05	0.000203025	immune response	Any immune system process that functions in the calibrated response of an organism to a potential internal or invasive threat.
GO:0042489	3.66361e-05	0.000203025	negative regulation of odontogenesis (sensu Vertebrata)	Any process that stops, prevents or reduces the frequency, rate or extent of the formation and development of teeth, the hard, bony appendages which are borne on the jaws, or on other bones in the walls of the mouth or pharynx, as in, but not restricted to, the vertebrates (Vertebrata, ncbi_taxonomy_id:7742).
GO:0035026	3.66361e-05	0.000203025	leading edge cell differentiation	The process whereby relatively unspecialized cells acquire specialized structural and/or functional features of leading edge cells, cells at the front of a migrating epithelial sheet.
GO:0043071	3.66361e-05	0.000203025	positive regulation of non-apoptotic programmed cell death	Any process that activates or increases the frequency, rate or extent of non-apoptotic programmed cell death, cell death resulting from activation of endogenous cellular processes, by a mechanism other than apoptosis.
GO:0007406	3.66361e-05	0.000203025	negative regulation of neuroblast proliferation	Any process that stops, prevents or reduces the frequency, rate or extent of the proliferation of neuroblasts.
GO:0006357	4.09597e-05	0.000223876	regulation of transcription from RNA polymerase II promoter	Any process that modulates the frequency, rate or extent of transcription from an RNA polymerase II promoter.
GO:0030901	4.64917e-05	0.000250678	midbrain development	The process whose specific outcome is the progression of the midbrain over time, from its formation to the mature structure. The midbrain is the middle division of the three primary divisions of the developing chordate brain or the corresponding part of the adult brain (in vertebrates, includes a ventral part containing the cerebral peduncles and a dorsal tectum containing the corpora quadrigemin…
GO:0030099	5.02159e-05	0.000267149	myeloid cell differentiation	The process whereby a relatively unspecialized myeloid precursor cell acquires the specialized features of any cell of the myeloid leukocyte, megakaryocyte, thrombocyte, or erythrocyte lineages.
GO:0016563	5.48727e-05	0.000288082	transcriptional activator activity	Any transcription regulator activity required for initiation or upregulation of transcription.
GO:0051101	6.01691e-05	0.000311785	regulation of DNA binding	Any process that modulates the frequency, rate or extent of DNA binding, selective interaction with deoxyribonucleic acid.
GO:0000307	7.62367e-05	0.00038998	cyclin-dependent protein kinase holoenzyme complex	Cyclin-dependent protein kinases (CDKs) are heterodimeric enzymes that contain a kinase catalytic subunit associated with a regulatory cyclin partner.
GO:0008285	7.88184e-05	0.000398083	negative regulation of cell proliferation	Any process that stops, prevents or reduces the rate or extent of cell proliferation.
GO:0006469	8.39916e-05	0.000418908	negative regulation of protein kinase activity	Any process that stops, prevents or reduces the frequency, rate or extent of protein kinase activity.
GO:0043066	0.000100713	0.000492688	negative regulation of apoptosis	Any process that stops, prevents or reduces the frequency, rate or extent of cell death by apoptosis.
GO:0007050	0.000101254	0.000492688	cell cycle arrest	Any process by which progression through the cell cycle is halted during one of the normal phases (G1, S, G2, M).
GO:0006464	0.000103583	0.000497947	protein modification	The covalent alteration of one or more amino acid residues within a protein, resulting in a change in the properties of that protein.
GO:0045786	0.000109207	0.000513856	negative regulation of progression through cell cycle	Any process that stops, prevents or reduces the frequency, rate or extent of progression through the cell cycle.
GO:0030332	0.000109468	0.000513856	cyclin binding	Interacting selectively with cyclins, proteins whose levels in a cell varies markedly during the cell cycle, rising steadily until mitosis, then falling abruptly to zero. As cyclins reach a threshold level, they are thought to drive cells into G2 phase and thus to mitosis.
GO:0007631	0.000134802	0.000625418	feeding behavior	Behavior associated with the intake of food.
GO:0042127	0.000139073	0.000637818	regulation of cell proliferation	Any process that modulates the frequency, rate or extent of cell proliferation.
GO:0045893	0.000143636	0.000651258	positive regulation of transcription, DNA-dependent	Any process that activates or increases the frequency, rate or extent of DNA-dependent transcription.
GO:0005667	0.000171011	0.000758724	transcription factor complex	Any complex, distinct from RNA polymerase, including one or more polypeptides capable of binding DNA at promoters or at cis-acting regulatory sequences, and regulating transcription.
GO:0005615	0.000171141	0.000758724	extracellular space	That part of a multicellular organism outside the cells proper, usually taken to be outside the plasma membranes, and occupied by fluid.
GO:0001822	0.000192934	0.000845943	kidney development	The process whose specific outcome is the progression of the kidney over time, from its formation to the mature structure. The kidney is an organ that filters the blood and excretes the end products of body metabolism in the form of urine.
GO:0005886	0.000201718	0.000874842	plasma membrane	The membrane surrounding a cell that separates the cell from its external environment. It consists of a phospholipid bilayer and associated proteins.
GO:0046668	0.00021806	0.000935548	regulation of retinal programmed cell death	Any process that modulates the frequency, rate or extent of programmed cell death that occurs in the retina.
GO:0045638	0.000232439	0.000986628	negative regulation of myeloid cell differentiation	Any process that stops, prevents or reduces the frequency, rate or extent of myeloid cell differentiation.
GO:0045944	0.000254423	0.00106858	positive regulation of transcription from RNA polymerase II promoter	Any process that activates or increases the frequency, rate or extent of transcription from the RNA polymerase II promoter.
GO:0045637	0.000283392	0.00116571	regulation of myeloid cell differentiation	Any process that modulates the frequency, rate or extent of myeloid cell differentiation.
GO:0001657	0.000283392	0.00116571	ureteric bud development	The process whose specific outcome is the progression of the ureteric bud over time, from its formation to the mature structure.
GO:0005576	0.00030218	0.00123031	extracellular region	The space external to the outermost structure of a cell. For cells without external protective or external encapsulating structures this refers to space outside of the plasma membrane. This term covers the host cell environment outside an intracellular parasite.
GO:0007412	0.00036198	0.0014443	axon target recognition	The process by which an axon recognizes and binds to a set of cells with which it may form stable connections.
GO:0007000	0.00036198	0.0014443	nucleolus organization and biogenesis	The assembly and arrangement of the nucleolus.
GO:0008283	0.000457403	0.00180697	cell proliferation	The multiplication or reproduction of cells, resulting in the rapid expansion of a cell population.
GO:0006953	0.000516105	0.00201888	acute-phase response	Process involving non-antibody proteins whose concentrations in the plasma increase in response to infection or injury of homeothermic animals.
GO:0007182	0.000578033	0.00223918	common-partner SMAD protein phosphorylation	NA
GO:0045736	0.000754092	0.0028931	negative regulation of cyclin-dependent protein kinase activity	Any process that stops, prevents or reduces the frequency, rate or extent of CDK activity.
GO:0019953	0.000811798	0.00308483	sexual reproduction	The regular alternation, in the life cycle of haplontic, diplontic and diplohaplontic organisms, of meiosis and fertilization which provides for the production offspring. In diplontic organisms there is a life cycle in which the products of meiosis behave directly as gametes, fusing to form a zygote from which the diploid, or sexually reproductive polyploid, adult organism will develop. In diploh…
GO:0004871	0.000833642	0.00311444	signal transducer activity	Mediates the transfer of a signal from the outside to the inside of a cell by means other than the introduction of the signal molecule itself into the cell.
GO:0042475	0.000835202	0.00311444	odontogenesis (sensu Vertebrata)	The process whose specific outcome is the progression of a tooth over time, from its formation to the mature structure. Teeth are the hard, bony appendages which are borne on the jaws, or on other bones in the walls of the mouth or pharynx of most vertebrates, and which usually aid in the prehension and mastication of food. As in, but not restricted to, the vertebrates (Vertebrata, ncbi_taxonomy_…
GO:0042803	0.000912454	0.00337101	protein homodimerization activity	Interacting selectively with an identical protein to form a homodimer.
GO:0006919	0.000958577	0.00350892	caspase activation	Upregulation of the activity of a caspase, any of a group of cysteine proteases involved in apoptosis.
GO:0045666	0.00100144	0.00359977	positive regulation of neuron differentiation	Any process that activates or increases the frequency, rate or extent of neuron differentiation.
GO:0015030	0.00100144	0.00359977	Cajal body	A class of nuclear body, first seen after silver staining by Cajal in 1903, enriched in small nuclear ribonucleoproteins, and certain general RNA polymerase II transcription factors; ultrastructurally, they appear as a tangle of coiled, electron-dense threads roughly 0.5 micrometers in diameter; involved in aspects of snRNP biogenesis; the protein coilin serves as a marker for Cajal bodies. Some …
GO:0045668	0.00128243	0.00456864	negative regulation of osteoblast differentiation	Any process that stops, prevents or reduces the frequency, rate or extent of osteoblast differentiation.
GO:0016020	0.00133944	0.00469373	membrane	Double layer of lipid molecules that encloses all cells, and, in eukaryotes, many organelles; may be a single or double lipid bilayer; also includes associated proteins.
GO:0001558	0.00134107	0.00469373	regulation of cell growth	Any process that modulates the frequency, rate or extent of cell growth.
GO:0007155	0.00158838	0.00549187	cell adhesion	The attachment of a cell, either to another cell or to an underlying substrate such as the extracellular matrix, via cell adhesion molecules.
GO:0005041	0.00159663	0.00549187	low-density lipoprotein receptor activity	Combining with a low-density lipoprotein to initiate a change in cell activity.
GO:0005730	0.0018455	0.00629363	nucleolus	A small, dense body one or more of which are present in the nucleus of eukaryotic cells. It is rich in RNA and protein, is not bounded by a limiting membrane, and is not seen during mitosis. Its prime function is the transcription of the nucleolar DNA into 45S ribosomal-precursor RNA, the processing of this RNA into 5.8S, 18S, and 28S components of ribosomal RNA, and the association of these comp…
GO:0008585	0.0019793	0.00663647	female gonad development	The process whose specific outcome is the progression of the female gonad over time, from its formation to the mature structure.
GO:0045664	0.0019793	0.00663647	regulation of neuron differentiation	Any process that modulates the frequency, rate or extent of neuron differentiation.
GO:0042088	0.0021221	0.00699768	T-helper 1 type immune response	An immune response which is associated with resistance to intracellular bacteria, fungi, and protozoa, and pathological conditions such as arthritis, and which is typically orchestrated by the production of particular cytokines by T-helper 1 cells, most notably interferon-gamma, IL-2, and lymphotoxin.
GO:0045121	0.0021221	0.00699768	lipid raft	Specialized membrane domains composed mainly of cholesterol and sphingolipids, and are relatively poor in polyunsaturated lipids such as glycerophospholipids. The formation of these membrane domains is promoted by the presence of cholesterol in the lipid bilayer: the rigid hexagonal rings of cholesterol can pack tightly against the saturated hydrocarbon chains of some membrane lipids, allowing th…
GO:0004861	0.00232309	0.00759553	cyclin-dependent protein kinase inhibitor activity	Stops, prevents or reduces the activity of a cyclin-dependent protein kinase.
GO:0007389	0.00234148	0.00759553	pattern specification process	The developmental processes that result in the creation of defined areas or spaces within an organism to which cells respond and eventually are instructed to differentiate.
GO:0008009	0.00242653	0.00780796	chemokine activity	The function of a family of chemotactic pro-inflammatory activation-inducible cytokines acting primarily upon hemopoietic cells in immunoregulatory processes; all chemokines possess a number of conserved cysteine residues involved in intramolecular disulfide bond formation.
GO:0005578	0.00250541	0.00799726	extracellular matrix (sensu Metazoa)	A layer consisting mainly of proteins (especially collagen) and glycosaminoglycans (mostly as proteoglycans) that forms a sheet underlying cells such as endothelial and epithelial cells. The proteins are secreted by cells in the vicinity. As in, but not restricted to, the multicellular animals (Metazoa, ncbi_taxonomy_id:33208).
GO:0008038	0.00273453	0.00852405	neuron recognition	The process by which a neuronal cell in a multicellular organism interprets its surroundings.
GO:0042755	0.00273453	0.00852405	eating behavior	The specific actions or reactions of an organism relating to the intake of food, any substance (usually solid) that can be metabolized by an organism to give energy and build tissue.
GO:0030532	0.00273453	0.00852405	small nuclear ribonucleoprotein complex	A complex composed of RNA of the small nuclear RNA (snRNA) class and protein, found in the nucleus of a eukaryotic cell. These are typically named after the snRNA(s) they contain, e.g. U1 snRNP or U4/U6 snRNP. Many, but not all, of these complexes are involved in splicing of nuclear mRNAs.
GO:0045444	0.00275666	0.00852643	fat cell differentiation	The process whereby a relatively unspecialized cell acquires specialized features of an adipocyte, an animal connective tissue cell specialized for the synthesis and storage of fat.
GO:0030890	0.00317758	0.00960497	positive regulation of B cell proliferation	Any process that activates or increases the rate or extent of B cell proliferation.
GO:0007184	0.00317758	0.00960497	SMAD protein nuclear translocation	NA
GO:0046332	0.00317758	0.00960497	SMAD binding	Interacting selectively with a SMAD signaling protein.
GO:0050930	0.00365185	0.0108738	induction of positive chemotaxis	Any process that initiates the directed movement of a motile cell or organism towards a higher concentration in a concentration gradient of a specific chemical.
GO:0043161	0.00365185	0.0108738	proteasomal ubiquitin-dependent protein catabolic process	The chemical reactions and pathways resulting in the breakdown of a protein or peptide by hydrolysis of its peptide bonds, initiated by the covalent attachment of ubiquitin, and mediated by the proteasome.
GO:0030514	0.00415693	0.0121486	negative regulation of BMP signaling pathway	Any process that stops, prevents or reduces the frequency, rate or extent of BMP signaling pathway activity.
GO:0042632	0.00415693	0.0121486	cholesterol homeostasis	Any of the processes involved in the maintenance of an internal equilibrium of cholesterol within an organism or cell.
GO:0008201	0.00417133	0.0121486	heparin binding	Interacting selectively with heparin, any member of a group of glycosaminoglycans found mainly as an intracellular component of mast cells and which consist predominantly of alternating alpha1-4-linked D-galactose and N-acetyl-D-glucosamine-6-sulfate residues.
GO:0051301	0.00454903	0.0131526	cell division	The processes resulting in the physical partitioning and separation of a cell into daughter cells.
GO:0001659	0.00469245	0.0134697	thermoregulation	The processes by which an organism modulates its internal body temperature.
GO:0008287	0.00506085	0.0144234	protein serine/threonine phosphatase complex	A complex, normally consisting of a catalytic and a regulatory subunit, which catalyzes the removal of a phosphate group from a serine or threonine residue of a protein.
GO:0001501	0.00572567	0.0162024	skeletal development	The process whose specific outcome is the progression of the skeleton over time, from its formation to the mature structure. The skeleton is the bony framework of the body in vertebrates (endoskeleton) or the hard outer envelope of insects (exoskeleton or dermoskeleton).
GO:0001837	0.00585327	0.0163939	epithelial to mesenchymal transition	A transition where an epithelial cell loses apical/basolateral polarity, severs intercellular adhesive junctions, degrades basement membrane components and becomes a migratory mesenchymal cell.
GO:0004248	0.00606842	0.0163939	stromelysin 1 activity	Catalysis of the preferential cleavage where P1', P2' and P3' are hydrophobic residues.
GO:0030502	0.00606842	0.0163939	negative regulation of bone mineralization	Any process that stops, prevents or reduces the frequency, rate or extent of bone mineralization.
GO:0045079	0.00606842	0.0163939	negative regulation of chemokine biosynthetic process	Any process that stops, prevents or reduces the frequency, rate or extent of the chemical reactions and pathways resulting in the formation of chemokines.
GO:0003934	0.00606842	0.0163939	GTP cyclohydrolase I activity	Catalysis of the reaction: GTP + 2 H2O = formate + 2-amino-4-hydroxy-6-(erythro-1,2,3-trihydroxypropyl)-dihydropteridine triphosphate.
GO:0045063	0.00606842	0.0163939	T-helper 1 cell differentiation	The process whereby a relatively unspecialized T cell acquires the specialized features of a Th1 cell.
GO:0016564	0.00608095	0.0163939	transcriptional repressor activity	Any transcription regulator activity that prevents or downregulates transcription.
GO:0006954	0.00619619	0.0165925	inflammatory response	The immediate defensive reaction (by vertebrate tissue) to infection or injury caused by chemical or physical agents. The process is characterized by local vasodilation, extravasation of plasma into intercellular spaces and accumulation of white blood cells and macrophages.
GO:0007249	0.00639844	0.0170198	I-kappaB kinase/NF-kappaB cascade	A series of reactions initiated by the activation of the transcription factor NF-kappaB. NF-kappaB is sequestered by the inhibitor I-kappaB, and is released when I-kappaB is phosphorylated by activated I-kappaB kinase.
GO:0030574	0.00647781	0.0171169	collagen catabolic process	The proteolytic chemical reactions and pathways resulting in the breakdown of collagen in the extracellular matrix, usually carried out by proteases secreted by nearby cells.
GO:0001525	0.00675263	0.0177257	angiogenesis	Blood vessel formation when new vessels emerge from the proliferation of pre-existing blood vessels.
GO:0007169	0.00685588	0.0178791	transmembrane receptor protein tyrosine kinase signaling pathway	The series of molecular signals generated as a consequence of a transmembrane receptor tyrosine kinase binding to its physiological ligand.
GO:0043523	0.00781327	0.0202435	regulation of neuron apoptosis	Any process that modulates the occurrence or rate of cell death by apoptosis in neurons.
GO:0003702	0.00824736	0.0209848	RNA polymerase II transcription factor activity	Functions to initiate or regulate RNA polymerase II transcription.
GO:0004722	0.00825718	0.0209848	protein serine/threonine phosphatase activity	Catalysis of the reaction: protein serine/threonine phosphate + H2O = protein serine/threonine + phosphate.
GO:0008286	0.00825718	0.0209848	insulin receptor signaling pathway	The series of molecular signals generated as a consequence of the insulin receptor binding to insulin.
GO:0003724	0.00852346	0.0215244	RNA helicase activity	Catalysis of the unwinding of an RNA helix.
GO:0016358	0.00859455	0.0215674	dendrite development	The process whose specific outcome is the progression of the dendrite over time, from its formation to the mature structure. A dendrite is a freely branching protoplasmic process of a nerve cell.
GO:0000165	0.00880181	0.0219495	MAPKKK cascade	Cascade of at least three protein kinase activities culminating in the phosphorylation and activation of a MAP kinase. MAPKKK cascades lie downstream of numerous signaling pathways.
GO:0005509	0.00908767	0.0225216	calcium ion binding	Interacting selectively with calcium ions (Ca2+).
GO:0007276	0.0101102	0.0249011	gametogenesis	The generation and maintenance of gametes.
GO:0030282	0.0108195	0.0264846	bone mineralization	The deposition of calcium phosphate in bone tissue.
GO:0000270	0.0116388	0.0283164	peptidoglycan metabolic process	The chemical reactions and pathways involving peptidoglycans, any of a class of glycoconjugates found only in bacterial cell walls and consisting of strands of glycosaminoglycan cross-linked by oligopeptides to form a huge and rigid network.
GO:0004232	0.0121002	0.0285679	interstitial collagenase activity	Catalysis of the preferential cleavage of one bond in native collagen. Cleavage of the triple helix of collagen at about three-quarters of the length of the molecule from the N-terminus, at Gly775-Ile776 in the alpha-1(I) chain. Cleaves synthetic substrates and alpha-macroglobulins at bonds where P1' is a hydrophobic residue.
GO:0004420	0.0121002	0.0285679	hydroxymethylglutaryl-CoA reductase (NADPH) activity	Catalysis of the reaction: (R)-mevalonate + CoA + 2 NADP+ = (S)-3-hydroxy-3-methylglutaryl-CoA + 2 NADPH + 2 H+.
GO:0001781	0.0121002	0.0285679	neutrophil apoptosis	The process of apoptosis in neutrophils.
GO:0005138	0.0121002	0.0285679	interleukin-6 receptor binding	Interacting selectively with the interleukin-6 receptor.
GO:0042789	0.0121002	0.0285679	mRNA transcription from RNA polymerase II promoter	The synthesis of messenger RNA (mRNA) from a DNA template by RNA Polymerase II (Pol II), originating at a Pol II-specific promoter.
GO:0009411	0.0133563	0.0311647	response to UV	A change in state or activity of a cell or an organism (in terms of movement, secretion, enzyme production, gene expression, etc.) as a result of an ultraviolet radiation (UV light) stimulus. Ultraviolet radiation is electromagnetic radiation with a wavelength in the range of 10 to 380 nanometers.
GO:0001754	0.0133563	0.0311647	eye photoreceptor cell differentiation	The process whereby a relatively unspecialized cell acquires the specialized features of a photoreceptor cell, as found in the eye, the primary visual organ of most organisms.
GO:0008203	0.0137198	0.0318268	cholesterol metabolic process	The chemical reactions and pathways involving cholesterol, cholest-5-en-3 beta-ol, the principal sterol of vertebrates and the precursor of many steroids, including bile acids and steroid hormones. It is a component of the plasma membrane lipid bilayer and of plasma lipoproteins and can be found in all animal tissues.
GO:0016064	0.0146325	0.0335615	immunoglobulin mediated immune response	An immune response mediated by immunoglobulins, whether cell-bound or in solution.
GO:0006916	0.0146359	0.0335615	anti-apoptosis	A process which directly inhibits any of the steps required for cell death by apoptosis.
GO:0009615	0.0151766	0.0346027	response to virus	A change in state or activity of a cell or an organism (in terms of movement, secretion, enzyme production, gene expression, etc.) as a result of a stimulus from a virus.
GO:0031012	0.0172559	0.0391198	extracellular matrix	A structure lying external to one or more cells, which provides structural support for cells or tissues; may be completely external to the cell (as in animals) or be part of the cell (as in plants).
GO:0007242	0.0180206	0.0401118	intracellular signaling cascade	A series of reactions within the cell that occur as a result of a single trigger reaction or compound.
GO:0008159	0.0180956	0.0401118	positive transcription elongation factor activity	Any activity that increases the rate of transcription elongation, the addition of ribonucleotides to an RNA molecule following transcription initiation.
GO:0003704	0.0180956	0.0401118	specific RNA polymerase II transcription factor activity	Functions to enable the transcription of specific, or specific sets, of genes by RNA polymerase II.
GO:0030315	0.0180956	0.0401118	T-tubule	Invagination of the plasma membrane of a muscle cell that extends inward from the cell surface around each myofibril. The ends of T-tubules make contact with the sarcoplasmic reticulum membrane.
GO:0007267	0.0189796	0.0418391	cell-cell signaling	Any process that mediates the transfer of information from one cell to another.
GO:0030595	0.0191149	0.0419058	leukocyte chemotaxis	The movement of a leukocyte in response to an external stimulus.
GO:0001503	0.0197264	0.0430101	ossification	The formation of bone or of a bony substance, or the conversion of fibrous tissue or of cartilage into bone or a bony substance.
GO:0030145	0.0198744	0.0430971	manganese ion binding	Interacting selectively with manganese (Mn) ions.
GO:0042490	0.0201596	0.0434794	mechanoreceptor differentiation	The process whereby a relatively unspecialized cell acquires specialized features of a mechanoreceptor, a cell specialized to transduce mechanical stimuli and relay that information centrally in the nervous system.
GO:0007259	0.0212277	0.0453404	JAK-STAT cascade	The processes by which STAT proteins (Signal Transducers and Activators of Transcription) are activated by members of the JAK (janus activated kinase) family of tyrosine kinases, following the binding of cytokines to their cognate receptor. Once activated, STATs dimerize and translocate to the nucleus and modulate the expression of target genes.
GO:0005125	0.0212498	0.0453404	cytokine activity	Functions to control the survival, growth, differentiation and effector function of tissues and cells.
GO:0005178	0.0223188	0.0473681	integrin binding	Interacting selectively with an integrin.
GO:0008360	0.0225565	0.0476193	regulation of cell shape	Any process that modulates the shape of a cell.
GO:0005096	0.0228479	0.0479807	GTPase activator activity	Increases the activity of a GTPase, an enzyme that catalyzes the hydrolysis of GTP.
GO:0042593	0.0234327	0.048951	glucose homeostasis	Any of the processes involved in the maintenance of an internal equilibrium of glucose within an organism or cell.
GO:0008432	0.0240547	0.0489686	JUN kinase binding	Interacting selectively with JUN kinase, an enzyme that catalyzes the phosphorylation and activation of members of the JUN family.
GO:0006368	0.0240547	0.0489686	RNA elongation from RNA polymerase II promoter	The extension of an RNA molecule after transcription initiation at an RNA polymerase II-specific promoter by the addition of ribonucleotides catalyzed by RNA polymerase II.
GO:0048010	0.0240547	0.0489686	vascular endothelial growth factor receptor signaling pathway	The series of molecular signals generated as a consequence of vascular endothelial growth factor receptor binding to one of its physiological ligands.
GO:0042095	0.0240547	0.0489686	interferon-gamma biosynthetic process	The chemical reactions and pathways resulting in the formation of interferon-gamma.
GO:0000268	0.0240547	0.0489686	peroxisome targeting sequence binding	Interacting selectively with a peroxisomal targeting sequence, any of several sequences of amino acids within a protein that can act as a signal for the localization of the protein into the peroxisome.
